# Supplementary material for: VDR-Spermidine Axis Protects Against Age-Related Granulosa Cell Dysfunction and Follicular Decline via DNMTs-Mediated p53 Methylation
Source: Int J Biol Sci. 2026 May 18;22(10):5399–420. doi: 10.7150/ijbs.128631 (PMC13215359; doi:10.7150/ijbs.128631)
Supplement: Supplementary file 2 — Supplementary tables. [file ijbsv22p5399s2.xlsx]

## Sheet: Table S1
Name	Mass	RT	column	KEGG	HMDB	CellularLocations	SuperClass	Class	SubClass	sgVDR-1	sgVDR-2	sgVDR-3	sgVDR-4	sgVDR-5	WT-1	WT-2	WT-3	WT-4	WT-5	QC-1	QC-2	QC-3	QC RSD	unit
Spermidine	146.2/72.2	0.63	C18	C00315	HMDB0001257	Cytoplasm	Organic nitrogen compounds	Organonitrogen compounds	Amines	1997.82	3115.95	4210.35	518.694	3359.98	43881.2	41330.3	43877.8	43704.6	44904.9	20978.6	22367.4	20781.9	0.0404294	pg
Norepinephrine	170.3/152	0.7	C18	C00547	HMDB0000216	Extracellular	Benzenoids	Phenols	Benzenediols	239150	313652	277656	8817	239314	48053.7	42201.4	213288	470657	252839	255997	25830.5	21884.9	1.32402	pg
Epinephrine	184.1/166.1	0.72	C18	C00788	HMDB0000068	Cytoplasm	Benzenoids	Phenols	Benzenediols	14.4229	13.6262	13.2922	14.8899	20.7489	72.4247	87.1145	75.116	72.6568	70.4334	33.556	38.6882	35.7466	0.0715409	pg
3-Aminosalicylic acid	152.1/108.1	1.12	C18		HMDB0001972		Benzenoids	Benzene and substituted derivatives	Benzoic acids and derivatives	290.384	299.452	271.541	277.3	357.108	265.018	194.755	317.549	336.478	324.485	328.543	344.443	294.216	0.0796236	pg
Serotonin	177.2/160.1	1.83	C18	C00780	HMDB0000259	Cytoplasm	Organoheterocyclic compounds	Indoles and derivatives	Tryptamines and derivatives	2.53656	3.59284	3.87357	4.39966	4.49059	4.73542	4.69892	4.86888	5.04877	4.67742	4.33405	4.59087	4.49135	0.0289547	pg
Leucylalanine	203.1/86.1	1.92	C18		HMDB0028922		Organic acids and derivatives	Carboxylic acids and derivatives	Amino acids,peptides,and analogues	103.356	83.7353			137.578	228.165	226.452			192.158					pg
3-Methoxytyramine	168.2/151	1.97	C18	C05587	HMDB0000022	Cytoplasm	Benzenoids	Phenols	Methoxyphenols	46.5304	50.278	33.3247	4.5682	44.2576	58.6748	35.2584	71.4511	59.4303	42.0309	155.093	169.694	178.036	0.0692873	pg
2-Hydroxyphenethylamine	120/91	2.08	C18	C02735	HMDB0001065		Organic nitrogen compounds	Organonitrogen compounds	Amines	3359.1	3131.49	2862.44	3826.44	4013.76	4750.05	4760.64	4581.55	4756.46	4435.54	4292.51	4406.64	4211.68	0.0227605	pg
N-Formyl-methionine	176/128	2.32	C18	C03145	HMDB0001015		Organic acids and derivatives	Carboxylic acids and derivatives	Amino acids,peptides,and analogues	22.4311	20.227	18.9354	19.9151	25.2826	71.5236	74.4926	74.0585	5.0124	71.699	47.4622	53.914	47.2037	0.0767619	pg
2-Hydroxy-2-methylbutyric acid	117.1/71	2.42	C18		HMDB0001987	Extracellular	Lipids and lipid-like molecules	Fatty Acyls	Fatty acids and conjugates	73.2831	83.7867	77.5843	90.0908	231.469	33.1331	35.1731	36.3002	35.2865	33.0208	66.8149	72.1946	68.8648	0.0391834	pg
Butyrylcarnitine	232.2/85.1	2.46	C18	C02862	HMDB0002013	Extracellular,Membrane	Lipids and lipid-like molecules	Fatty Acyls	Fatty acid esters	36.3658	44.0781	41.2234	57.9663	962.48	482.642	497.202	586.016	688.683	575.961	337.558	355.58	346.732	0.0259974	pg
Phenylalanylalanine	237.1/120.1	2.53	C18		HMDB0028988		Organic acids and derivatives	Carboxylic acids and derivatives	Amino acids,peptides,and analogues	4.433	21.3384	57.8283	61.2408	30.1109	98.5167	99.3282	124.592	137.434	102.777	82.6669	78.0962	77.7583	0.0344831	pg
Xanthurenate	206.1/159.9	2.58	C18	C02470	HMDB0000881	Membrane	Organoheterocyclic compounds	Quinolines and derivatives	Quinoline carboxylic acids	104.156	104.633	96.5797	1.0178	14.0144	66.1958	78.057	63.0406	100.446	75.7898	38.6495	36.025	28.562	0.152084	pg
Hydroxyphenyllactic acid	181.1/134	2.63	C18	C03672	HMDB0000755	Mitochondria	Phenylpropanoids and polyketides	Phenylpropanoic acids		1110.83	764.401	631.331	738.515	958.189	171.984	139.449	162.609	145.228	194.454	430.051	474.438	485.37	0.0632381	pg
2-Hydroxy-3-methylbutyric acid	117.1/70.9	2.65	C18		HMDB0000407	Cytoplasm	Lipids and lipid-like molecules	Fatty Acyls	Fatty acids and conjugates	73.7129	77.768	69.3607	91.422	221.502		29.7482	39.0125	34.1557	33.1876	60.5119	64.5561	64.0252	0.0348674	pg
Adipic acid	145/82.9	2.69	C18	C06104	HMDB0000448	Cytoplasm	Lipids and lipid-like molecules	Fatty Acyls	Fatty acids and conjugates	91.9997	68.3757	58.2735	82.3644	89.5754	134.574	132.537	106.796	112.689	113.525	105.101	112.771	108.128	0.0355491	pg
N-Acetyltyrosine	224.1/178.1	2.69	C18	C01657	HMDB0000866	Cytoplasm	Organic acids and derivatives	Carboxylic acids and derivatives	Amino acids,peptides,and analogues	17.2054	17.4628	15.6282	19.1148		19.4833	19.7478	25.4786	21.3337	18.213	19.0138	18.6388	17.4221	0.0453274	pg
2-Pyrocatechuic acid	153/109	2.73	C18	C00196	HMDB0000397		Benzenoids	Benzene and substituted derivatives	Benzoic acids and derivatives	2770.48	2928.43	2931.41	2765.58	2995.99	2853.79	2882.09	3019.29	2921.38	2927.34	2813.51	2962.07	2889.89	0.0257184	pg
N-Acetylmethionine	190/142	2.74	C18	C02712	HMDB0011745		Organic acids and derivatives	Carboxylic acids and derivatives	Amino acids,peptides,and analogues	2131.55	2164.97	1949.28	3185.62	2697.72	3813.75	4056.7	3633.81	4176.15	3224.79	3437.87	3494.88	3335.84	0.0235411	pg
Methylglutaric acid	145.1/82.9	2.75	C18		HMDB0000752	Extracellular	Lipids and lipid-like molecules	Fatty Acyls	Fatty acids and conjugates	82.8033	67.9343		81.8851	90.285	143.668	124.493	106.974	109.148	113.874	99.2617	111.51	102.957	0.0600759	pg
Glycyl-Phenylalanine	223.1/120.1	2.86	C18		HMDB0028848		Organic acids and derivatives	Carboxylic acids and derivatives	Amino acids,peptides,and analogues	22.5679	30.5257	81.9915	67.2203	31.363	72.0335	82.4759	97.3531	124.463	82.2914	62.3919	69.0657	51.4004	0.146346	pg
Aspartylphenylalanine	281/166.1	2.97	C18		HMDB0000706		Organic acids and derivatives	Carboxylic acids and derivatives	Amino acids,peptides,and analogues	86.2223	46.7879	654.844	670.512	239.401	103.629	260.672	97.3821	949.941	209.506	179.157	149.702	165.344	0.089459	pg
N-Acetylserotonin	219.1/160	3.15	C18	C00978	HMDB0001238	Cytoplasm	Organoheterocyclic compounds	Indoles and derivatives	Hydroxyindoles		0.032455							0.031053						pg
Hippuric acid	180.1/105	3.16	C18	C01586	HMDB0000714	Cytoplasm	Benzenoids	Benzene and substituted derivatives	Benzoic acids and derivatives	18.9857	17.8845	18.2407	24.0655	130.408	47.4216	50.8384	1.17221	0.782323	1.14508	47.1538	49.1422	47.3655	0.0228052	pg
Phenylpyruvic acid	163/90.9	3.25	C18	C00166	HMDB0000205	Cytoplasm	Benzenoids	Benzene and substituted derivatives	Phenylpyruvic acid derivatives	7080.78	5096.19	2872.3	4015.41	7434.36	109.753	122.108			128.248	2284.7	2410.1	2591.99	0.0636118	pg
Quinaldic acid	174/156	3.31	C18	C06325	HMDB0000842		Organoheterocyclic compounds	Quinolines and derivatives	Quinoline carboxylic acids	11.356	12.5885	10.4283	14.1501	11.0075	15.0325	15.4494	14.336	14.5037	10.3429	13.8141	6.74738	14.494	0.36711	pg
gamma-Glutamyl-phenylalanine	295.1/166.2	3.32	C18		HMDB0029562		Organic acids and derivatives	Carboxylic acids and derivatives	Amino acids,peptides,and analogues	20.4958	17.6983	22.1866	27.8826	22.4641	23.1956	27.2935	23.5899	20.706	18.7564	26.1874	24.9973	23.1183	0.0624767	pg
5'-Methylthioadenosine	298/136.2	3.42	C18	C00170	HMDB0001173	Cytoplasm	Nucleosides,nucleotides,and analogues	5'-deoxyribonucleosides	5'-deoxy-5'-thionucleosides	73.8543	93.5943	97.3377	119.101	105.738	103.811	132.395	90.5286	75.7196	101.968	75.7904	74.0153	79.2255	0.0346963	pg
Valerylcarnitine	246.1/85.1	3.45	C18		HMDB0013128	Extracellular	Lipids and lipid-like molecules	Fatty Acyls	Fatty acid esters	51.0402	5.48614	0.0655368	15.3141	402.867	249.374	302.638	298.776	302.747	303.594	192.005	188.78	190.051	0.00853782	pg
Isovalerylcarnitine	246.1/85.1	3.46	C18		HMDB0000688	Extracellular	Lipids and lipid-like molecules	Fatty Acyls	Fatty acid esters	20.7796	26.0212	23.7314	30.3966	264.346	173.276	203.545	195.387	201.797	201.616	141.426	134.742	138.738	0.0243174	pg
Glutamyltryptophan	332.1/203.1	3.48	C18		HMDB0028830		Organic acids and derivatives	Carboxylic acids and derivatives	Amino acids,peptides,and analogues			12.5764			14.2568	11.553		13.4457		12.8856	13.6288	11.2784	0.0953623	pg
Caffeine	195/138.2	3.49	C18	C07481	HMDB0001847	Cytoplasm	Organoheterocyclic compounds	Imidazopyrimidines	Purines and purine derivatives	1.78908	1.91349	1.69828	1.77577	1.64016	1.81839	1.68775	2.32005	1.81645	1.97985	2.69664	2.45142	2.41308	0.0610407	pg
4-Hydroxybenzaldehyde	121.1/92	3.52	C18	C00633	HMDB0011718		Organic oxygen compounds	Organooxygen compounds	Carbonyl compounds	116.859	101.334	74.3267	84.5143	87.8428	79.1121	64.2425	97.5401	73.2978	66.5114	108.518	106.827	109.129	0.0110234	pg
Phenylacetylglycine	192.1/74	3.59	C18	C05598	HMDB0000821		Organic acids and derivatives	Carboxylic acids and derivatives	Amino acids,peptides,and analogues	240.11	243.532	233.055	296.948	297.551	3120.47	3320.6	3269.76	3242.16	3260.98	1855.03	2214.57	2072.52	0.0884475	pg
3-Methyladipic acid	159.1/95.1	3.67	C18		HMDB0000555	Cytoplasm	Lipids and lipid-like molecules	Fatty Acyls	Fatty acids and conjugates	111.326	79.206	64.5699	71.6974	117.299	112.734	137.105	96.3254	90.2667	117.891	115.028	112.983	109.299	0.0258233	pg
Salicylamide	136/93	3.81	C18		HMDB0015687		Benzenoids	Phenols	1-hydroxy-4-unsubstituted benzenoids	103.333			84.102				155.228	92.395		91.6422	86.8349	100.293	0.0733917	pg
Vanillin	151/92	3.94	C18	C00755	HMDB0012308		Benzenoids	Phenols	Methoxyphenols		246.231							276.79						pg
5,6-Dimethylbenzimidazole	147/104	4.19	C18	C03114	HMDB0003701	Membrane	Organoheterocyclic compounds	Benzimidazoles		0.466258	0.485174	0.515706	0.523512	0.456859	0.459654	0.436324	0.458911	0.485631	0.463191	0.485389	0.457277	0.511157	0.0556092	pg
N-Acetylleucine	174/128	4.25	C18	C02710	HMDB0011756		Organic acids and derivatives	Carboxylic acids and derivatives	Amino acids,peptides,and analogues					34.6121		20.8662	40.333							pg
Phenyllactic acid	165.1/119.1	4.27	C18	C05607	HMDB0000779		Phenylpropanoids and polyketides	Phenylpropanoic acids		1816.91	1012.51	707.707	1038.46	1233.03	37.1844	51.5357	28.1228	47.5628	41.7674	565.241	634.434	582.365	0.0606675	pg
N-Acetylphenylalanine	206/164	4.37	C18	C03519	HMDB0000512	Cytoplasm	Organic acids and derivatives	Carboxylic acids and derivatives	Amino acids,peptides,and analogues	8.97102	8.98298	4.79601	8.63735	19.4109	10.2343	18.3759	21.1317	13.7471	12.69	14.498	11.6214	13.2075	0.10991	pg
Hexanoylcarnitine	260/85.1	4.56	C18		HMDB0000756	Extracellular	Lipids and lipid-like molecules	Fatty Acyls	Fatty acid esters	3.0095	3.68791	3.59678	4.07981	17.2157	13.8257	17.3355	14.6847	13.2385	15.6619	10.3971	10.5656	10.8669	0.0224339	pg
Indole-3-carboxaldehyde	143.9/66.1	4.65	C18	C08493	HMDB0029737	Cytoplasm	Organoheterocyclic compounds	Indoles and derivatives	Indoles	41.8988	26.6045	24.503	28.9031	25.4137	41.7152	30.4813	38.1777	49.9489	26.9876	28.5582	30.2199	29.2671	0.0284117	pg
2',4'-Dihydroxyacetophenone	151/109	4.69	C18	C03663	HMDB0029659	Cytoplasm	Organic oxygen compounds	Organooxygen compounds	Carbonyl compounds	2.1428	1.36454	1.35608	2.8332	2.35714	2.36688		0.557801	1.53855	1.79321	3.28714	1.68254	3.18498	0.330504	pg
Suberic acid	173.1/111.2	4.69	C18	C08278	HMDB0000893		Lipids and lipid-like molecules	Fatty Acyls	Fatty acids and conjugates	6.18998	6.27942	5.65563	5.70727	7.45411	7.2063	7.12108	6.77612	6.82976	7.58304	6.9947	6.73391	6.63567	0.0273337	pg
Leucylphenylalanine	279.1/86.1	4.76	C18		HMDB0013243		Organic acids and derivatives	Carboxylic acids and derivatives	Amino acids,peptides,and analogues	8.55397	3.09968	41.1615	7.7445	18.4716	67.2706	61.1236	77.4639	64.4198	65.1661	41.6269	37.7398	41.7431	0.0564402	pg
Melatonine	233.2/174.1	4.8	C18	C01598	HMDB0001389	Cytoplasm	Organoheterocyclic compounds	Indoles and derivatives	Indoles	0.195939	0.203649	0.209164	0.258027	0.192417	0.229892	0.234545	0.227949	0.193829	0.222468	0.201042	0.209759	0.214796	0.0333682	pg
Indoleacetic acid	176.1/130.2	4.89	C18	C00954	HMDB0000197	Cytoplasm	Organoheterocyclic compounds	Indoles and derivatives	Indolyl carboxylic acids and derivatives	9.02381	8.25852	7.37293	7.58175	9.7651	11.3236	10.9123	12.1997	15.6536	13.1087	9.84999	9.44878	10.0402	0.0308735	pg
Lumichrome	243/198	5.44	C18	C01727	HMDB0254199		Organoheterocyclic compounds	Pteridines and derivatives	Alloxazines and isoalloxazines	711.557	733.028	649.806	816.451	865.342	627.552	607.233	552.646	577.606	512.406	564.885	573.619	576.856	0.0108299	pg
Azelaic acid	187.1/97.1	5.5	C18	C08261	HMDB0000784		Lipids and lipid-like molecules	Fatty Acyls	Fatty acids and conjugates	128.362	127.599	127.082	118.887	170.934	128.82	130.435	123.717	147.696	143.972	134.662	130.659	126.41	0.0316017	pg
p-Cresyl sulfate	187/125.2	5.5	C18		HMDB0011635		Organic acids and derivatives	Organic sulfuric acids and derivatives	Arylsulfates	57.6475	56.8209	57.1793	52.6061	76.6497	60.3569	58.1925	56.3721	68.1287	65.8885	62.1282	59.5107	58.0849	0.0342308	pg
Lipoamide	206/189	5.56	C18	C00248	HMDB0000962	Membrane	Organoheterocyclic compounds	Dithiolanes	Lipoamides	14.2932				16.2401		15.7289		14.4895			17.1099			pg
Indoleacrylic acid	186.1/142.1	5.56	C18		HMDB0000734	Membrane	Organoheterocyclic compounds	Indoles and derivatives	Indoles	19.5457	21.3983	20.049	17.3929	20.5419	20.8606	17.1376	21.3869	23.9056	23.2741	20.4881	19.8384	18.7413	0.0448402	pg
Sebacic acid	201.1/139.1	6.17	C18	C08277	HMDB0000792	Membrane	Lipids and lipid-like molecules	Fatty Acyls	Fatty acids and conjugates	85.2903	81.7801	82.6272	77.3591	87.4251	94.4183	96.6452	98.287	107.702	104.151	90.4975	91.2411	86.506	0.028479	pg
Octanoylcarnitine	288.1/85.1	6.32	C18	C02838	HMDB0000791	Membrane	Lipids and lipid-like molecules	Fatty Acyls	Fatty acid esters	0.244584	0.253696	0.228436	0.294448	0.596321	0.310101	0.302269	0.338452	0.334273	0.288428	0.294836	0.322328	0.335428	0.065244	pg
Tauro-α-muricholic acid (α-TMCA)	514.4/79.801	6.7	C18		HMDB0258742		Lipids and lipid-like molecules	Steroids and steroid derivatives	Bile acids, alcohols and derivatives					2.59626						0.458615				pg
Ursocholic acid (UCA)	407.3/407.3	7.52	C18	C17644	HMDB0000917	Extracellular	Lipids and lipid-like molecules	Steroids and steroid derivatives	Bile acids, alcohols and derivatives	166.367	189.811	173.375	132.162	164.405	180.257	158.344	236.74	226.889	217.302	173.622	148.872	137.686	0.119886	pg
Pregnenolone sulfate	395/97	7.74	C18	C18044	HMDB0000774	Cytoplasm	Lipids and lipid-like molecules	Steroids and steroid derivatives	Sulfated steroids	20.6023	18.4761	21.2042		17.5146	21.6153		23.9396				17.3021	17.6283	0.0132087	pg
Decanoylcarnitine	316.3/85.1	7.77	C18		HMDB0000651	Extracellular	Lipids and lipid-like molecules	Fatty Acyls	Fatty acid esters	0.108883	0.132748	0.132315	0.135879	0.275825	0.112801	0.107203	0.107937	0.0729285	0.0874211	0.0943944	0.121962	0.106309	0.12855	pg
Glycoursodeoxycholic acid (GUDCA)	448.3/448.3	7.78	C18		HMDB0000708	Extracellular	Lipids and lipid-like molecules	Steroids and steroid derivatives	Bile acids, alcohols and derivatives	51.4054	56.8224	51.5575		50.29										pg
Beta-Muricholic acid (β-MCA)	407.4/407.401	8.28	C18	C17726	HMDB0000415	Extracellular	Lipids and lipid-like molecules	Steroids and steroid derivatives	Bile acids, alcohols and derivatives	517.176	479.633	537.372	488.034	794.245	764.192	655.055	805.363	605.6	645.587	646.144	786.104	638.78	0.12025	pg
Glycocholic acid （GCA）	464.4/74	8.41	C18	C01921	HMDB0000138	Extracellular	Lipids and lipid-like molecules	Steroids and steroid derivatives	Bile acids, alcohols and derivatives	17.522	17.6324	18.8474	15.4342	15.4595	18.0285	16.238	19.2907	16.9246	16.5919	17.8824	17.1174	15.0233	0.0887672	pg
Biliverdin	583.0/297.0	8.45	C18	C00500	HMDB0001008	Cytoplasm,Membrane,Nucleus	Organoheterocyclic compounds	Tetrapyrroles and derivatives	Bilirubins	1015.37	3889.86	3432.93	1659.12	5995.74	7600.1	6045.47	9624.75	8032.89	8959.29	5661.21	5404.97	5736.86	0.0310552	pg
Taurochenodeoxycholic acid (TCDCA)	498.4/80.001	8.67	C18	C05465	HMDB0000951	Extracellular	Lipids and lipid-like molecules	Steroids and steroid derivatives	Bile acids, alcohols and derivatives	28.4547	26.082	28.639	32.3207	32.5349	26.2547	31.3189	29.5222	36.1301	29.6523	33.5175	24.5622	26.357	0.16834	pg
Taurodeoxycholic acid (TDCA)	498.4/80	8.87	C18	C05463	HMDB0000896	Extracellular	Lipids and lipid-like molecules	Steroids and steroid derivatives	Bile acids, alcohols and derivatives	34.3636	33.4014	34.4826	37.2055	40.4919	30.8387	38.406	34.5207	46.1062	37.7256	42.6746	30.2758	30.4283	0.206469	pg
Dodecanoylcarnitine	344.0/85.0	9	C18		HMDB0002250	Extracellular,Membrane	Lipids and lipid-like molecules	Fatty Acyls	Fatty acid esters	0.801202	0.989842	0.977379	1.05822	4.59695	2.14721	2.55684	1.93645	1.81608	2.26179	1.6592	1.82772	1.98394	0.0890587	pg
Cholic acid (CA)	407.4/407.4	9.21	C18	C00695	HMDB0000619	Extracellular	Lipids and lipid-like molecules	Steroids and steroid derivatives	Bile acids, alcohols and derivatives	133.819	156.998	133.529	82.0665	119.253	93.1466	99.1001	112.598	146.37	147.19	96.1342	102.535	112.297	0.0785245	pg
Glycodeoxycholic acid (GDCA)	448.4/73.9	9.32	C18	C05464	HMDB0000631	Extracellular	Lipids and lipid-like molecules	Steroids and steroid derivatives	Bile acids, alcohols and derivatives	21.3806	20.8343	19.5694	23.6399	25.0105	19.5409	23.0839	18.9555	24.9404	23.937	23.517	20.1749	20.4054	0.0873626	pg
Taurolithocholic acid (TLCA)	482.4/80	9.49	C18	C02592	HMDB0000722	Extracellular	Lipids and lipid-like molecules	Steroids and steroid derivatives	Bile acids, alcohols and derivatives	3.17615	2.85075	3.61296	4.10448	3.68454	3.67977	4.51693	3.99757	4.50054	4.15694	4.22649	4.1331	3.25154	0.138993	pg
Nordeoxycholic acid (NorDCA)	377.3/377.3	9.62	C18		HMDB0304947		Lipids and lipid-like molecules	Steroids and steroid derivatives	Bile acids, alcohols and derivatives	14.2989	425.848	389.707	392.335	390.044	526.666	496.877	411.281	131.727	418.438	494.426	512.54	22.862	0.808779	pg
Apocholic acid	389.4/389.403	9.7	C18	C15375						590.995	588.712	515.434	590.326	728.395	3371.2	3692.58	3868.8	3749.43	3421.19	2706.94	2720.25	2819.13	0.0222987	pg
Glycolithocholic acid （GLCA）	432.5/73.9	9.89	C18	C15557	HMDB0000698	Extracellular	Lipids and lipid-like molecules	Steroids and steroid derivatives	Bile acids, alcohols and derivatives	3.92366	2.63511	2.64755	2.96728	2.97231	2.58757	2.5806	2.76424	3.37771	3.78914	4.07276	2.62087	2.03711	0.360182	pg
Tetradecanoylcarnitine	372.3/85.1	10.05	C18		HMDB0005066	Extracellular	Lipids and lipid-like molecules	Fatty Acyls	Fatty acid esters	79.6443	99.649	103.234	113.981	197.385	344.122	404.339	332.659	309.818	359.87	223.87	225.304	240.058	0.0390053	pg
Chenodeoxycholic acid （CDCA）	391.4/391.401	10.07	C18	C02528	HMDB0000518	Extracellular	Lipids and lipid-like molecules	Steroids and steroid derivatives	Bile acids, alcohols and derivatives	7548.23	12762.5	10199.2	10833.3	11752.8	16234.6	15309.4	12399	22377.3	19528.3	12857.2	11598.5	12184.2	0.0515706	pg
Deoxycholic acid (DCA)	391.4/391.402	10.08	C18	C04483	HMDB0000626	Extracellular	Lipids and lipid-like molecules	Steroids and steroid derivatives	Bile acids, alcohols and derivatives	1445.57	1184.38	970.435	1260.19	967.582	1987.49	1927.95	1816.05	1785.61	1840.44	1408.81	1625.68	1579.62	0.0742891	pg
Isodeoxycholic acid (IsoDCA)	391.3/391.3	10.08	C18	C17661	HMDB0002536	Extracellular	Lipids and lipid-like molecules	Steroids and steroid derivatives	Bile acids, alcohols and derivatives	1795.74	1454.01	1246.28	1659.07	1290.2	2362.32	2338.69	2241.53	2082.71	2265.37	1591.17	1977.16	1925.39	0.114408	pg
Ricinoleic acid	297.2/183.1	10.15	C18	C08365	HMDB0034297	Extracellular	Lipids and lipid-like molecules	Fatty Acyls	Fatty acids and conjugates	53.6705	50.6955	43.6633	43.5839	41.7057	40.8701	33.2553	39.9151	42.3068	42.3779	39.0121	42.4475	39.4361	0.0464807	pg
Isolithocholic acid (IsoLCA)	375.5/375.5	10.26	C18	C17658	HMDB0000717	Extracellular	Lipids and lipid-like molecules	Steroids and steroid derivatives	Bile acids, alcohols and derivatives	3093.77	2967.65	2514.64	2493.57	1880.39	2073.14	1234.63	1909.28	1822.42	2309.52	1829.12	2052.37	2150.54	0.0819199	pg
Linoleyl carnitine	424.2/85.1	10.53	C18		HMDB0006469	Cytoplasm	Lipids and lipid-like molecules	Fatty Acyls	Fatty acid esters	83.5555	42.7557		99.2718	4614.29	731.048	891.535	765.253	199.812	724.492	678.367	645.585	654.745	0.0256451	pg
Sphinganine	302.0/284.0	10.63	C18	C00836	HMDB0000269	Cytoplasm,Extracellular,Membrane,Endoplasmicreticulum	Organic nitrogen compounds	Organonitrogen compounds	Amines	16.7788	18.7713	15.3893	9.11424	10.6217	7.48978		6.56677	9.63531	11.065	8.49246	8.10234	7.42715	0.0673097	pg
Palmitoylcarnitine	400.0/85.0	10.85	C18	C02990	HMDB0000222	Cytoplasm,Extracellular,Membrane,Mitochondria	Lipids and lipid-like molecules	Fatty Acyls	Fatty acid esters	1158.57	1173.31	1177.09	1399.44	1943.71	2156.8	3058.38	2993.03	2189.55	2469.39	1944.89	2252.62	1895.54	0.0952692	pg
Linoleoyl ethanolamide	324.3/62.1	10.99	C18		HMDB0012252	Extracellular,Membrane	Organic nitrogen compounds	Organonitrogen compounds	Amines	6.17598	5.16084	4.81942	6.70342	9.96761	6.04557	7.99381	6.9021	6.09726	5.15957	5.86585	6.46815	5.56559	0.0770339	pg
Anandamide	348.3/287.2	11	C18	C11695	HMDB0004080	Extracellular,Membrane	Organic nitrogen compounds	Organonitrogen compounds	Amines	30.4979	28.2674	25.0077	37.3016	52.7831	27.9727	36.8543	27.8114	21.5628	21.5245	24.3675	32.9303	24.2731	0.18283	pg
Oleylcarnitine	426.2/85.1	10.97	C18		HMDB0005065	Extracellular	Lipids and lipid-like molecules	Fatty Acyls	Fatty acid esters	3460.66	3151.62	3201.63	3697.23	6852.53	16029.4	17210.8	15263.7	5220.57	13443	8138.63	7894.48	8261.45	0.023067	pg
5Z,8Z,11Z,14Z,17Z-Eicosapentaenoic Acid	301.217/301.217	11.2	C18	C06428	HMDB0001999	Extracellular	Lipids and lipid-like molecules	Fatty Acyls	Fatty acids and conjugates	34170.8	24404.5	26407.7	46117.7	45507.5	474.424	1381.64	1236.34	83.6202	740.562	10317.3	11363.3	12078.7	0.078723	pg
Alpha-Linolenic Acid	277.217/277.217	11.25	C18	C06427	HMDB0001388	Cytoplasm	Lipids and lipid-like molecules	Fatty Acyls	Lineolic acids and derivatives	145.903	85.7602	106.67	184.478	206.206	139.656	102.059	57.3203	58.5275	41.7691	75.2915	81.8947	82.3237	0.0493763	pg
Myristic acid	227.201/227.201	11.26	C18	C06424	HMDB0000806	Cytoplasm	Lipids and lipid-like molecules	Fatty Acyls	Fatty acids and conjugates	290.149				401.073	556.603	347.927	332.369		173.727		222.164	226.98	0.0151652	pg
Gamma-Linolenic acid	277.217/277.247	11.28	C18	C06426	HMDB0003073	Cytoplasm	Lipids and lipid-like molecules	Fatty Acyls	Lineolic acids and derivatives	61.3047	35.2777	44.3357	74.9291	89.6543	57.5706	41.6592	35.5121	23.9134	17.5268	31.601	35.0415	34.4815	0.0547673	pg
Palmitoylethanolamide	300.3/62.1	11.18	C18	C16512	HMDB0002100	Extracellular	Organic acids and derivatives	Carboximidic acids and derivatives	Carboximidic acids	1301.92	1055.6	1010.23	1045.09	1512.3	799.319	810.791	997.168	928.534	815.517	871.628	828.762	943.124	0.0655661	pg
Palmitoleic Acid	253.232/253.232	11.39	C18	C08362	HMDB0003229	Extracellular	Lipids and lipid-like molecules	Fatty Acyls	Fatty acids and conjugates	3473.26	2247.02	1935.93	3423.07	3668.61	1483.48	1358.61	1187.8	1244.65	811.907	1667.4	1791.84	1714.85	0.0364137	pg
Oleoylethanolamide	326.3/151.2	11.44	C18	C20792	HMDB0002088	Extracellular,Membrane	Organic nitrogen compounds	Organonitrogen compounds	Amines						4.90556	3.53477								pg
Retinoic acid	299/255	11.46	C18	C00777	HMDB0001852	Cytoplasm	Lipids and lipid-like molecules	Prenol lipids	Retinoids		15.3639	16.3091									14.4509			pg
Palmitelaidic acid	253.2/253.2	11.47	C18		HMDB0012328	Extracellular	Lipids and lipid-like molecules	Fatty Acyls	Fatty acids and conjugates	3014.29	2011.94	1830.42	3087.88	3145.52	1443.61	1260.84	1148.13	1107.65	719.06	1468.99	1609.85	1573.63	0.0471682	pg
4Z,7Z,10Z,13Z,16Z,19Z-Docosahexaenoic Acid (DHA)	327.232/327.232	11.48	C18	C06429	HMDB0002183	Cytoplasm	Lipids and lipid-like molecules	Fatty Acyls	Fatty acids and conjugates	14971.4	9851.59	11685.7	19504.5	22327.8	6566.56	5358.92	6326.9	6759.35	2324.78	8025.9	8476.07	9057.56	0.0607076	pg
Stearylcarnitine	428.3/85.1	11.41	C18		HMDB0000848	Cytoplasm	Lipids and lipid-like molecules	Fatty Acyls	Fatty acid esters	352.232	333.406	318.505	138.423	381.847	139.222	108.54	235.798	218.708	267.535	184.17	172.092	179.978	0.0343061	pg
Arachidonic acid	303.232/303.232	11.53	C18	C00219	HMDB0001043	Cytoplasm	Lipids and lipid-like molecules	Fatty Acyls	Fatty acids and conjugates	38998.5	28735.7	33418.8	50547.2	57237.9	7985.96	5807.34	4275.98	11123.5	3012.11	23317.8	24658.9	25894.3	0.052332	pg
Linoleic acid	279.232/279.242	11.58	C18	C01595	HMDB0000673	Cytoplasm	Lipids and lipid-like molecules	Fatty Acyls	Lineolic acids and derivatives	2313.17	1518.79	1479.71	2635.2	3448.05	997.539	860.803	638.262	626.923	435.71	1155.39	1187.47	1181.58	0.0145337	pg
Pentadecanoic acid	241.217/241.217	11.5	C18	C16537	HMDB0000826	Cytoplasm	Lipids and lipid-like molecules	Fatty Acyls	Fatty acids and conjugates	3423.1	3907.84	2920.76	2115.99	2572.07	761.58	888.206	1284.7	2074.49	2429.78	2416.2	2645.59	2338.2	0.0647795	pg
1-Oleylglycerol	357/247	11.56	C18		HMDB0011567	Extracellular	Lipids and lipid-like molecules	Glycerolipids	Monoradylglycerols	287199	240183	274642	258856	324877	99115.9	54341.5	70926	85877.6	90985.2	138822	123034	120784	0.0770648	pg
Conjugated linoleic acids (CLA)	279.2/279.2	11.65	C18	C04056	HMDB0005048	Extracellular	Lipids and lipid-like molecules	Fatty Acyls	Lineolic acids and derivatives	1849.48	1302.51	1325.63	2242.28	2892.42	919.564	815.586	586.018	586.46	393.572	1006.56	1029.73	1064.85	0.0283882	pg
Linoelaidic acid	279.232/279.232	11.68	C18		HMDB0006270	Cytoplasm	Lipids and lipid-like molecules	Fatty Acyls	Lineolic acids and derivatives	1550.33	1057.12	1109.97	1827.5	2455.87	693.353	622.232	459.534	439.726	295.003	842.68	826.746	857.159	0.0180625	pg
10Z-Heptadecenoic acid	267.2/267.2	11.69	C18		HMDB0060038	Membrane	Lipids and lipid-like molecules	Fatty Acyls	Fatty acids and conjugates	398.823	253.743	287.709	468.852	509.908	236.861	194.716	149.621	126.815	76.0928	190.944	218.007	218.531	0.0754376	pg
10E-Heptadecenoic acid	267.232/267.232	11.74	C18		HMDB0304753		Lipids and lipid-like molecules	Glycerophospholipids	Glycerophosphocholines	150.503	100.869	111.968	184.477	194.47	95.1604	76.2474	60.3538	50.8342	29.7019	73.3579	82.4629	83.2894	0.069142	pg
Dihomo-gamma-linolenic acid	305.1/305.1	11.77	C18	C03242	HMDB0002925	Cytoplasm	Lipids and lipid-like molecules	Fatty Acyls	Fatty acids and conjugates	3428.51	2398.95	3181.87	4639.15	4747.95	1068.64	742.374	821.093	960.411	446.533	1367.92	1577.11	1675.39	0.101958	pg
4Z,7Z,10Z,13Z,16Z-Docosapentaenoic Acid	329.1/329.1	11.78	C18		HMDB0001976	Extracellular	Lipids and lipid-like molecules	Fatty Acyls	Fatty acids and conjugates	637078	468913	559965	846965	931030	97897.3	79923.5	64974.3	63124.7	31720.3	321674	363030	374491	0.07869	pg
11Z,14Z,17Z-Eicosatrienoic Acid	305.248/305.248	11.79	C18	C16522	HMDB0244373		Lipids and lipid-like molecules	Fatty Acyls	Fatty acids and conjugates	1718.86	1159.69	1596.79	2300.54	2234.5	505.619	353.851	401.067	492.197	217.889	626.433	715.58	766.773	0.101035	pg
10Z,13Z-Nonadecadienoic acid	293.2/293.2	11.85	C18							229.474	159.646	186.604	236.142	301.077	269.337	189.873	204.108			146.201	157.003	163.209	0.0553624	pg
Palmitic acid	255.232/255.232	11.87	C18	C00249	HMDB0000220	Cytoplasm	Lipids and lipid-like molecules	Fatty Acyls	Fatty acids and conjugates	19592.6	8962.43	9155.38	4945.73	18654	6442.26	1329.55	12133.5	6656.59	2632.92	6190.06	6172	7597.43	0.12292	pg
Oleic acid	281.248/281.248	11.95	C18	C00712	HMDB0000207	Extracellular	Lipids and lipid-like molecules	Fatty Acyls	Fatty acids and conjugates	1656.69	1008.01	1033.66	1935.35	4353.78	1239.12	1023.26	907.207	749.382	509.038	897.482	928.311	1023.78	0.0693251	pg
7Z,10Z,13Z,16Z-Docosatetraenoic acid	331.264/331.264	11.96	C18	C16527	HMDB0002226	Cytoplasm	Lipids and lipid-like molecules	Fatty Acyls	Fatty acids and conjugates	17588.6	11633.1	13002.5	21234.3	3834.36	1019.99	805.849	732.077	761.426	393.965	6334.57	6484.96	7316.45	0.0787916	pg
Elaidic Acid	281.248/281.238	11.99	C18	C01712	HMDB0000573	Cytoplasm	Lipids and lipid-like molecules	Fatty Acyls	Fatty acids and conjugates	1605.84	7014.63	7952.31	5953.67	10441	10178.9	3206.93	326.139	6291.52	4503.13	6328.43	7077.31	7435.61	0.0813227	pg
Petroselinic acid	281.2/281.2	11.97	C18	C08363	HMDB0002080	Extracellular	Lipids and lipid-like molecules	Fatty Acyls	Fatty acids and conjugates	7527.33	7081.84	6698.51	7647.5	7688.03	3778.86	5080.45	5700.64	7191.95	5852.12	7120.04	355.479	7103.09	0.802677	pg
Heptadecanoic acid	269.248/269.248	12.09	C18		HMDB0002259	Cytoplasm	Lipids and lipid-like molecules	Fatty Acyls	Fatty acids and conjugates	2542.65	2424.7	2271.64		2051.89				2529.92	2051.61	2016.76	2190.44	1772.17	0.105431	pg
10Z-Nonadecaenoic acid	295.3/295.3	12.16	C18	C00174	HMDB0013622	Extracellular	Lipids and lipid-like molecules	Fatty Acyls	Fatty acids and conjugates	6560.75	5658.94	5148.97	4992.88	5424.98	2198.84	2913.7	3583.81	5621.78	4383.79	5522.35	6380.06	5651.29	0.0790416	pg
Cholesterol sulfate	465.3/96.9	12.33	C18	C18043	HMDB0000653		Lipids and lipid-like molecules	Steroids and steroid derivatives	Cholestane steroids	79.7573	48.422	42.9785	70.287	93.95	219.45	118.503	74.0953	38.3551	44.9685	35.9888	39.6155	40.7241	0.0638726	pg
Stearic acid	283.264/283.264	12.31	C18	C01530	HMDB0000827	Cytoplasm	Lipids and lipid-like molecules	Fatty Acyls	Fatty acids and conjugates	2396.63	429.596	5409.47	3214.06	3208.17	2633.13	2113.17	4310.27	6635.47	6097.44	4644.51	4548.25	4698.74	0.0164598	pg
11Z-Eicosenoic Acid	309.217/309.217	12.41	C18	C16526	HMDB0002231	Extracellular	Lipids and lipid-like molecules	Fatty Acyls	Fatty acids and conjugates	1836.52	1700.19							2405.09	1977.89	2051.94	2352.12	1902.69	0.108884	pg
Glycerol-myristate	303.0 / 285.0	10.85	C18		HMDB0011561		Lipids and lipid-like molecules	Glycerolipids	Monoradylglycerols	4033.26	5618.53	5670.65	5578.78	8274.46	6736.79	6060.26	5817.84	7895.44	4193.03	4388.71	9234.15	4078.74	0.489982	pg
Tryptophanamide	204.1/187.1	1.76	Amide	C00977	HMDB0013318		Organoheterocyclic compounds	Indoles and derivatives	Tryptamines and derivatives	18.6477	17.0622	14.4268	27.9147	23.638	20.4812		21.3327		31.3341	16.7635	20.1053	18.9125	0.0910819	pg
Nicotinamide	123/53	1.52	Amide	C00153	HMDB0001406	Extracellular	Organoheterocyclic compounds	Pyridines and derivatives	Pyridinecarboxylic acids and derivatives	3108	3091.66	2746.52	3670.5	5012.19	13953.7	15414.5	14280.8	14100.7	14371.8	11105.1	10908.2	9890.86	0.0612772	pg
Aniline-2-sulfonate	172/80	1.36	Amide	C06333	HMDB0304940					10.423	17.511	16.8264	15.3067	16.2147	17.5544				16.2087	13.9117	11.1227	14.0805	0.127399	pg
Thymidine	241/42	1.7	Amide	C00214	HMDB0000273		Nucleosides,nucleotides,and analogues	Pyrimidine nucleosides	Pyrimidine 2'-deoxyribonucleosides	162.839				78.9658	123.121	125.742	138.769	174.828	110.208	125.902	104.01	107.25	0.105134	pg
Uracil	111/42	1.75	Amide	C00106	HMDB0000300		Organoheterocyclic compounds	Diazines	Pyrimidines and pyrimidine derivatives	7102.46	4045.4	2825.77	4437.32	6874.5	6990.26	8069.75	7377.46	8963.81	7221.23	7770.17	7789.98	6385.22	0.110098	pg
Deoxyuridine	227/42	1.88	Amide	C00526	HMDB0000012		Nucleosides,nucleotides,and analogues	Pyrimidine nucleosides	Pyrimidine 2'-deoxyribonucleosides	70.242										55.981		43.1301	0.183369	pg
N6-methyladenosine	282.12/150	1.91	Amide		HMDB0004044		Nucleosides,nucleotides,and analogues	Purine nucleosides		5.87922	4.31192	5.23934	6.21204	5.59002	3.30494	3.69202	3.4336	6.18792	3.06908	4.67973	4.5283	4.56549	0.017188	pg
Deoxyadenosine	252/136	1.99	Amide	C00559	HMDB0000101		Nucleosides,nucleotides,and analogues	Purine nucleosides	Purine 2'-deoxyribonucleosides	9.1204		3.47508	3.45388	4.3122	2.71116	1.93879	2.35728	2.8971	2.03134	3.63253	3.77305	3.34249	0.0612836	pg
Adenine	136/92	2.11	Amide	C00147	HMDB0000034		Organoheterocyclic compounds	Imidazopyrimidines	Purines and purine derivatives	8203.08	2651.73		1714.89	3003.29			577.127			1918.57	1737.43	1454.66	0.137245	pg
Acetylcholine	146.1/87	2.22	Amide	C01996	HMDB0000895	Cytoplasm	Organic nitrogen compounds	Organonitrogen compounds	Quaternary ammonium salts	0.207125	0.292744	0.408722	0.365549	0.35712	0.204107	0.23321	0.28648	0.462898	0.269002	0.3234	0.311212	0.256995	0.118943	pg
Adenosine	268/136	2.36	Amide	C00212	HMDB0000050		Nucleosides,nucleotides,and analogues	Purine nucleosides		197.567	192.526	167.034	190.721	45.0527	361.966	461.654	499.345	668.56	422.087	311.807	298.335	271.766	0.0693079	pg
Uridine	243/200.1	2.43	Amide	C00299	HMDB0000296		Nucleosides,nucleotides,and analogues	Pyrimidine nucleosides		236.758	1081.92	1068.57	1118.27	1480.39	1329.51	1302.85	1347.65	2022.11	1347.1	1688.93	1577.85	1619.62	0.0344463	pg
Hypoxanthine	137/110	2.42	Amide	C00262	HMDB0000157		Organoheterocyclic compounds	Imidazopyrimidines	Purines and purine derivatives	196804	161486	126253	163010	207623	385902	392182	371288	426320	409138	341565	311491	304798	0.0613357	pg
N2,N2-Dimethylguanosine	312.13/180.1	2.58	Amide		HMDB0004824		Nucleosides,nucleotides,and analogues	Purine nucleosides						174.34	154.412	192.271	145.575			120.316	118.391		0.0113994	pg
2-Aminooctanoic acid	160.14/114.1	2.6	Amide		HMDB0000991		Organic acids and derivatives	Carboxylic acids and derivatives	Amino acids,peptides,and analogues		34.6907				37.5872									pg
Vitamin B2	377/243	2.65	Amide	C00255	HMDB0000244	Extracellular	Organoheterocyclic compounds	Pteridines and derivatives	Alloxazines and isoalloxazines	236.063	307.939	237.319	355.414	390.064	99.2398	122.117	152.477	230.119	157.326	345.046	344.468	327.5	0.0294026	pg
p-Aminobenzoic acid	136/92	2.74	Amide	C00568	HMDB0001392		Benzenoids	Benzene and substituted derivatives	Benzoic acids and derivatives	6264.84	5015.66	3463.04	5645.4	6438.05	13167.7		10988.8	16119.1	11691.3	10646	10389.8	9252.56	0.0734625	pg
Allantoin	157/42	2.82	Amide	C01551	HMDB0000462	Cytoplasm	Organoheterocyclic compounds	Azoles	Imidazoles	2345.17	1257.08	2969.84	1885.92	6550.17	6273.15	5587	6514.71	8811.36	6208.97	7866.83	6886.1	4004.94	0.321044	pg
Abrine	219.12/132	2.85	Amide	C02983								6.64503								3.95992		5.85067	0.272554	pg
Pterin	164/119	3.04	Amide	C00715	HMDB0000802		Organoheterocyclic compounds	Pteridines and derivatives	Pterins and derivatives	36.8253	69.8783	62.678	34.8695	97.0117	203.01	401.268	464.754	285.638	212.347	200.444	155.066	157.432	0.149392	pg
Nicotinic acid(VB3)	124/80.2	3.11	Amide	C00253	HMDB0001488	Cytoplasm	Organoheterocyclic compounds	Pyridines and derivatives	Pyridinecarboxylic acids and derivatives		237.673							289.116				251.857		pg
5-Hydroxyindole-3-acetic Acid	189.9/143.9	3.12	Amide	C05635	HMDB0000763	Cytoplasm	Organoheterocyclic compounds	Indoles and derivatives	Indolyl carboxylic acids and derivatives	2013.86	1722.34	1231.02	2948.01	3252.84	1969.32	1684.8	1272.58	2294.9	1789.64	1564.5	1384.76	2828.52	0.408538	pg
Guanine	152/135	3.29	Amide	C00242	HMDB0000132		Organoheterocyclic compounds	Imidazopyrimidines	Purines and purine derivatives	103632	56686	37595.5	48252.7	60199.5	40645.8	49844.2	38319.5	39423.6	41094.9	52580.2	57598.3	50078.5	0.0716862	pg
Deoxyguanosine	266/150	3.43	Amide	C00330	HMDB0000085		Nucleosides,nucleotides,and analogues	Purine nucleosides	Purine 2'-deoxyribonucleosides	10210.6	9856.47	9842.37	9855.31	9866.48		9841.01	9839.28			9855.02	9922.22		0.00480469	pg
Inosine	267/135.1	3.39	Amide	C00294	HMDB0000195		Nucleosides,nucleotides,and analogues	Purine nucleosides		1343.15	1531.72	191.721	1119.44	1572.87	5714.7	6970.51	7858.69	7422.18	7410.75	5166.89	5526.86	4817.25	0.0686252	pg
4-Aminohippuric acid	195.1/120	3.57	Amide	D06890	HMDB0001867	Cytoplasm	Benzenoids	Benzene and substituted derivatives	Benzoic acids and derivatives				242.857					235.259						pg
Phenylalanine	166.1/120.1	3.7	Amide	C00079	HMDB0000159	Cytoplasm	Organic acids and derivatives	Carboxylic acids and derivatives	Amino acids,peptides,and analogues	57049.7	50755.8	43048.1	55797.8	55487.1	59125.6	61107.3	61950.5	67429.6	58853.6	56458.8	62934.6	63442.4	0.063888	pg
Leucyl-Glycine	187.1/74	3.73	Amide		HMDB0028929		Organic acids and derivatives	Carboxylic acids and derivatives	Amino acids,peptides,and analogues		492.843	1159.16	1120.38	597.536	1045.19	797.609	694.296	737.306	782.288	956.566	1070.78	824.702	0.129533	pg
Tyrosyl-Alanine	253.3/136.1	3.76	Amide		HMDB0029098		Organic acids and derivatives	Carboxylic acids and derivatives	Amino acids,peptides,and analogues	37.2181	135.999	34.8177	14.133	140.713	129.889	146.623	166.989	156.268	120.351	165.678	21.4731	173.087	0.711828	pg
Cytidine	244.1/112	3.74	Amide	C00475	HMDB0000089		Nucleosides,nucleotides,and analogues	Pyrimidine nucleosides		1060.51	503.466	788.89	903.567	1350.44	3584.78	5717.47	4131.48	5882.38	4012.84	4445.89	4009.93	3119.87	0.175155	pg
Tryptophan	205.2/188.1	3.76	Amide	C00078	HMDB0000929	Extracellular	Organoheterocyclic compounds	Indoles and derivatives	Indolyl carboxylic acids and derivatives	8871.37	8361.79	7363.17	8380.55	9418.85	11465.4	11751.5	11827.9	13641.3	11445.7	10852.7	11801	11822.7	0.0481953	pg
Valylalanine	187.1/88.1	3.79	Amide		HMDB0029120		Organic acids and derivatives	Carboxylic acids and derivatives	Amino acids,peptides,and analogues	244.543	383.303	346.088	358.405	246.611	452.711	393.472	373.435	438.541	264.095	363.793	333.379	357.66	0.0457444	pg
Xanthine	151/108.1	3.75	Amide	C00385	HMDB0000292		Organoheterocyclic compounds	Imidazopyrimidines	Purines and purine derivatives				1970.76	26998.3		2441.24	2308.05	3023.21	2182.03	6060.4	5637.32	4592.49	0.139148	pg
Kynurenine	209.2/192	3.77	Amide	C00328	HMDB0000684	Cytoplasm	Organic oxygen compounds	Organooxygen compounds	Carbonyl compounds	1403.96	1013.79	444.356	792.844	1210.53	173.532	185.031	193.005			432.339	444.346	377.589	0.0851161	pg
Lactate	89.0/43.1	3.66	Amide	C00186	HMDB0000190	Cytoplasm	Organic acids and derivatives	Hydroxy acids and derivatives	Alpha hydroxy acids and derivatives	3153.27	4797.03	2333.9	3119.5	30403	417508	488483	675119	179900	367329	231298	247808	243367	0.0354766	pg
3-Hydroxybutyric acid	103/59	3.8	Amide	C01089	HMDB0000011	Cytoplasm,Extracellular,Mitochondria	Organic acids and derivatives	Hydroxy acids and derivatives	Beta hydroxy acids and derivatives	428.901	327.212			99.4651	576.409	242.358		211.162	610.993	96.2099		529.086	0.979024	pg
Leucine	132.1/86.2	3.91	Amide	C00123	HMDB0000687	Extracellular	Organic acids and derivatives	Carboxylic acids and derivatives	Amino acids,peptides,and analogues	84452.7	80661.1	70696.5	85323	86363.6	93623.2	96229.2	100205	100435	90448.5	87535.2	96331.6	95869.1	0.0530915	pg
Pyridoxamine	169/134	3.89	Amide	C00534	HMDB0001431		Organoheterocyclic compounds	Pyridines and derivatives	Pyridoxamines	23.633	71.6783		1118.49	24.0993	438.419		69.593	44.7425	61.185	88.6059	35.4368	69.0504	0.417817	pg
Norleucine	132.1/86.11	3.96	Amide	C01933	HMDB0001645		Organic acids and derivatives	Carboxylic acids and derivatives	Amino acids,peptides,and analogues	96681	91105.5	80218.8	93156	99510.2	105982	109299	114486	108797	100279	98554.8	108621	107080	0.0517596	pg
2-Phenylglycine	152.1/135.2	4.09	Amide		HMDB0002210	Cytoplasm	Organic acids and derivatives	Carboxylic acids and derivatives	Amino acids,peptides,and analogues	4759.64	2484.09	2428.03	2646.17	3003.23	7826.33	8063.31	8110.89	8586.5	8088.42	6141.09	6707.02	6618.67	0.0469189	pg
1-Methyladenosine	282/150	4.3	Amide	C02494	HMDB0003331		Nucleosides,nucleotides,and analogues	Purine nucleosides		1261.33	1158.38	1163.85	1286.99	1899.49	4039.83	5264.17	4607.92	3753.39	7508.66	2853.41	3682.58	2804.08	0.158535	pg
N-Acetylmannosamine	204.1/126	4.11	Amide	C00645	HMDB0001129		Organic oxygen compounds	Organooxygen compounds	Carbohydrates and carbohydrate conjugates	1006.36	1034.37	815.436	1148.94	1733.67	15229.4	15729.2	16010.2	15675.6	14177.4	9308.43	10274.2	10427.6	0.0606523	pg
N-Acetylalanine	130.2/88.1	4.18	Amide		HMDB0000766	Cytoplasm	Organic acids and derivatives	Carboxylic acids and derivatives	Amino acids,peptides,and analogues	1069.84	1030.57	923.386	1030.29	1162.71	1781.82	1944.9	2153.36	1579.81	1885.1	1785.17	1552.64	1729.7	0.071896	pg
Guanosine	282/150	4.39	Amide	C00387	HMDB0000133		Nucleosides,nucleotides,and analogues	Purine nucleosides		13231.1	6877.3	5563.62	10456.6	10104.9	19633.1	25260.8	23665.9	18411.6	26128.1	13704.7	16728.9	14213.2	0.108812	pg
Alloisoleucine	132.1/86.1	4.23	Amide		HMDB0000557	Cytoplasm	Organic acids and derivatives	Carboxylic acids and derivatives	Amino acids,peptides,and analogues	57550.8	56938.4	50040.1	59765.2	60951.9	62354	67492.2	67315.1	70320.7	61787.7	60662.9	65937.1	65447.4	0.0455203	pg
Isoleucine	132.1/86.201	4.23	Amide	C00407	HMDB0000172	Cytoplasm	Organic acids and derivatives	Carboxylic acids and derivatives	Amino acids,peptides,and analogues	60921.1	58131.3	51031.1	60151.4	61995.4	65467	68363.2	71452.7	70974.9	63183.2	61697.5	67498.5	67722.4	0.0520371	pg
Glycylleucine	187.1/130.1	4.28	Amide	C02155	HMDB0000759	Extracellular	Organic acids and derivatives	Carboxylic acids and derivatives	Amino acids,peptides,and analogues	249.531	229.762	502.353	440.133	151.89	477.748	379.316	517.855	627.702	426.181	361.886	297.525	425.292	0.176687	pg
Propionylcarnitine	218.1/85.1	4.47	Amide	C03017	HMDB0000824		Lipids and lipid-like molecules	Fatty Acyls	Fatty acid esters	2407.97	2399.56	2416.33	3791.44	3731.38	4541.55	4895.09	5743.58	5407.96	6574.32	3905.04	4837.67	4229.01	0.109508	pg
Betaine	118.1/58.1	4.5	Amide	C00719	HMDB0000043	Cytoplasm	Organic acids and derivatives	Carboxylic acids and derivatives	Amino acids,peptides,and analogues	574.734	521.369		646.49	2037.03	630.099	698.662	699.015	862.788	882.124	674.222	719.177	705.572	0.0329501	pg
Adenosine 2',3'-cyclic phosphate	330/136	4.39	Amide	C02353	HMDB0011616		Nucleosides,nucleotides,and analogues	Purine nucleotides	Cyclic purine nucleotides	10.605	1.96403	2.57207	3.36379	4.5965	4.63005	6.89504	6.81747		4.94557	4.75504	4.69564	3.47995	0.166962	pg
Methionine	150.1/133	4.42	Amide	C00073	HMDB0000696	Extracellular	Organic acids and derivatives	Carboxylic acids and derivatives	Amino acids,peptides,and analogues	50674.7	40664.9	35127.8	44369.3	47379.3	50838.4	52732.6	52114.1	53482.7	51672.4	46663.7	51247.1	49272	0.0468596	pg
Pantothenic acid(VB5)	218.1/88.04	4.46	Amide	C00864	HMDB0000210	Extracellular	Organic oxygen compounds	Organooxygen compounds	Alcohols and polyols	1496.93	1718.98	1559.07	1886.34	2220.16	6807.76	8022.45	7710	7422.45	6925.54	5141.81	5448.46	5589.27	0.0424228	pg
Choline	104/60.1	4.4	Amide	C00114	HMDB0000097	Cytoplasm	Organic nitrogen compounds	Organonitrogen compounds	Quaternary ammonium salts	3097.84	1592.3	1227.61	1661.11	2946.79	1416.74	1635.43	2107.85	1526.08	1493.76	1764.24	1797.19	2029.02	0.077436	pg
Glycylvaline	175.1/72.1	4.5	Amide		HMDB0028854		Organic acids and derivatives	Carboxylic acids and derivatives	Amino acids,peptides,and analogues	3171.06	9362.52	17061.1	13977.9	7327.54	11473.7	11842.3	14598.7	18438.1	12020.7	11858	13837.1	12148.2	0.0847226	pg
4,5-Dihydroorotic acid	157/113	4.48	Amide	C00337	HMDB0003349		Organic acids and derivatives	Carboxylic acids and derivatives	Amino acids,peptides,and analogues	285.379	308.484				334.869			381.824	339.41		378.761	284.736	0.200412	pg
N-Acetylcadaverine	145.14/86	4.54	Amide		HMDB0002284		Organic acids and derivatives	Carboxylic acids and derivatives	Carboxylic acid derivatives	6.80595	5.38412	5.3229	5.18283	6.89086	5.8511	9.0931	9.13187	8.03484	8.27221	7.36876	9.2154	8.78809	0.114303	pg
Diethanolamine	106/88	4.59	Amide	C06772	HMDB0004437		Organic nitrogen compounds	Organonitrogen compounds	Amines	43.2621	32.466	41.6341	40.9164	38.0228	46.9913	52.7718	47.7038	38.1444	44.6798	48.0686	58.6866	47.5852	0.121961	pg
Trimethylamine	60.1/44.1	4.61	Amide	C00565	HMDB0000906		Organic nitrogen compounds	Organonitrogen compounds	Amines	14510.4	7630.64	7069.23	8012.6	12238.3	6167.92	6481.75	6003.65	6932.55	6535.63	8787.35	9550.32	7820.02	0.0994534	pg
Norvaline	118.1/72.2	4.74	Amide	C01799	HMDB0013716		Organic acids and derivatives	Carboxylic acids and derivatives	Amino acids,peptides,and analogues	63849.5	52706.4	44602.2	57217.1	62170.3	60623.8	61395.6	63123	68600.7	64531.2	59101.5	63150.4	59776.7	0.0357498	pg
3-Methoxytyrosine	212/166	4.8	Amide		HMDB0001434		Organic acids and derivatives	Carboxylic acids and derivatives	Amino acids,peptides,and analogues		566.439	980.185	967.898		774.236	645.972	718.835	943.406	775.524		846.988			pg
N-Acetylputrescine	131/72	4.87	Amide	C02714	HMDB0002064		Organic acids and derivatives	Carboximidic acids and derivatives	Carboximidic acids	54.9219		40.5998	52.5477	54.5853	42.9789	47.0362	40.2028	37.8333	31.7835	42.9223	39.4193	47.2733	0.0910691	pg
Valine	118.1/55.1	5.02	Amide	C00183	HMDB0000883	Extracellular	Organic acids and derivatives	Carboxylic acids and derivatives	Amino acids,peptides,and analogues	75118.6	62831.7	52220.9	67541	73545.7	72213.5	72326.5	75031.6	79489.8	76016.7	67689.9	73375.8	71858.1	0.0414812	pg
Acetylcarnitine	204/85	5.31	Amide	C02571	HMDB0000201		Lipids and lipid-like molecules	Fatty Acyls	Fatty acid esters	817.571	580.928	667.381	1485.05	4402.38	2419	3817.57	3683.98	2609.38	3766.7	2001.71	2643.62	2233.49	0.141765	pg
Tyrosine	182.1/136.1	5.13	Amide	C00082	HMDB0000158	Cytoplasm	Organic acids and derivatives	Carboxylic acids and derivatives	Amino acids,peptides,and analogues	68719.4	56654.4	45412.3	58421.9	66047.2	74999.1	70774.4	72664	81084.2	77101.9	67299.5	70268	69765.6	0.0229893	pg
2-Hydroxyadenine	151.9/135.1	5.4	Amide		HMDB0000403		Organoheterocyclic compounds	Imidazopyrimidines	Purines and purine derivatives					427.19				285.975						pg
Mannitol	181/89	5.32	Amide	C00392	HMDB0000765		Organic oxygen compounds	Organooxygen compounds	Carbohydrates and carbohydrate conjugates	819.41	875.469	810.6	887.887	846.731	2356.57	2729.74		2776.5	3141.2	1968.32	2020.42		0.0184731	pg
Sorbitol	181.1/89.0	5.32	Amide	C00749	HMDB0000247		Organic oxygen compounds	Organooxygen compounds	Carbohydrates and carbohydrate conjugates			684.916	700.001	697.503	2085.38	2192.81	2213.56	2551.52	2409.56	1620.2	1676.14		0.0240031	pg
Taurine	126/44.1	5.32	Amide	C00245	HMDB0000251	Extracellular	Organic acids and derivatives	Organic sulfonic acids and derivatives	Organosulfonic acids and derivatives	2283.51	2518.09		3426.62	63663.1	20863.7		22138.6	30480.5	24901.4	17879.3	19441.5	18341.6	0.0432513	pg
7-methylguanosine	298.12/166	5.47	Amide		HMDB0001107		Nucleosides,nucleotides,and analogues	Purine nucleosides						82.6022	82.7054				82.2278		82.5064			pg
Proline	116.1/70.1	5.49	Amide	C00148	HMDB0000162	Cytoplasm	Organic acids and derivatives	Carboxylic acids and derivatives	Amino acids,peptides,and analogues	25665.8	17139.7	11529.7	15921.3	19595.9	23044.8	20794.8	21988.7	24955.6	24318.4	20009	22000.9	21298.5	0.0478743	pg
Galactitol	181.0/89.1	5.52	Amide	C01697	HMDB0000107		Organic oxygen compounds	Organooxygen compounds	Carbohydrates and carbohydrate conjugates	96.6494		187.1	221.45	171.468	1646.54	1864.99	1801.26	2569.02	2026.78	1383.01	1497.58	1467.45	0.0409787	pg
Trimethylamine-N-oxide	76.1/58	5.54	Amide	C01104	HMDB0000925	Cytoplasm	Organic nitrogen compounds	Organonitrogen compounds	Aminoxides	18.7665	27.0528	29.4031	27.7275	26.6125	9.7443	9.51813	10.59	12.0418	11.5828	8.4417	11.4432	5.64493	0.340749	pg
N-Methylalanine	104.01/58.01	5.61	Amide	C02721	HMDB0094692		Organic acids and derivatives	Carboxylic acids and derivatives	Amino acids,peptides,and analogues	104.404		73.0675	87.2423	113.569	129.318	140.159	143.766	157.446	138.707	124.215	117.313	120.433	0.0286462	pg
Histamine	112/68	5.65	Amide	C00388	HMDB0000870		Organic nitrogen compounds	Organonitrogen compounds	Amines					95.9043		83.9411	83.1584							pg
Glyceric acid	105.0/75.0	5.69	Amide	C00258	HMDB0000139	Cytoplasm	Organic oxygen compounds	Organooxygen compounds	Carbohydrates and carbohydrate conjugates				2478.46		5099.61			7645.04	7438.19			5965.47		pg
Alpha-aminobutyric acid	104.0/58.1	6.12	Amide	C05145	HMDB0003911	Cytoplasm	Organic acids and derivatives	Carboxylic acids and derivatives	Amino acids,peptides,and analogues	248.678	475.88	153.934	276.872	275.196	241.645	335.471	334.491	277.015	379.722	222.511	257.623	225.138	0.0831939	pg
2-Aminoisobutyric acid	104/58	6.21	Amide	C03665	HMDB0001906		Organic acids and derivatives	Carboxylic acids and derivatives	Amino acids,peptides,and analogues	249.165	372.923	49.7655	375.687	467.297	370.239	563.022	568.253	406.485	765.476	245.953	366.437	195.951	0.325249	pg
Ureidopropionic acid	133/90	6.51	Amide	C02642	HMDB0000026		Organic acids and derivatives	Organic carbonic acids and derivatives	Ureas	1189.2	880.912	835.523	1534.4	3235.46	2701.3	3007.4	3224.51	2461.68	3851.81	2044.23	2035.32	1920.13	0.0346115	pg
Sarcosine	90.1/44.01	6.37	Amide	C00213	HMDB0000271	Extracellular	Organic acids and derivatives	Carboxylic acids and derivatives	Amino acids,peptides,and analogues	31745.6	26010.5	20020.7	28233.8	37982.6	30571.8	35387.3	35784.7	35595.9	34102.5	34361.9	32858.8	30764.7	0.0553134	pg
Xanthosine	283/151	6.31	Amide	C01762	HMDB0000299		Nucleosides,nucleotides,and analogues	Purine nucleosides						21.4553	9.13829	10.0787	8.42312		15.5082	12.0032		8.57033	0.235973	pg
1-Methylhistidine	170.1/123.9	6.65	Amide	C01152	HMDB0000001		Organic acids and derivatives	Carboxylic acids and derivatives	Amino acids,peptides,and analogues	469.811	479.767	468.37	484.108	508.159	481.825	484.081	506.688	522.817	508.627	486.373	495.794	479.666	0.016627	pg
Kyotorphin	338/136.1	6.66	Amide	C02993	HMDB0005768		Organic acids and derivatives	Carboxylic acids and derivatives	Amino acids,peptides,and analogues	195.564	195.058	208.136	211.548	207.218	200.194	200.01	203.208	213.467	203.679	202.756	205.592	200.948	0.011527	pg
Homocitrulline	190.1/84.1	6.69	Amide	C02427	HMDB0000679	Cytoplasm	Organic acids and derivatives	Carboxylic acids and derivatives	Amino acids,peptides,and analogues	894.83	761.443	212.699	925.98	943.571		279.994	317.636			71.1368	189.486	237.099	0.515086	pg
N6-Acetyllysine	189.13/84.1	6.92	Amide	C02727	HMDB0000206	Cytoplasm	Organic acids and derivatives	Carboxylic acids and derivatives	Amino acids,peptides,and analogues	90.9606	57.5292	46.4235	32.5228	70.8491	14.5159	17.6233	19.657	14.3973	17.9519	45.3374	42.8267	38.6237	0.0802641	pg
Beta-Alanine	90.1/44	6.73	Amide	C00099	HMDB0000056	Cytoplasm	Organic acids and derivatives	Carboxylic acids and derivatives	Amino acids,peptides,and analogues	29724.2	25095.3	17240.5	25977.6	34558.7	28102.6	32802.2	34522	33546.2	31299.2	32017.6	32103.9	29935.1	0.0391678	pg
Alanine	90.1/43.9	6.74	Amide	C00041	HMDB0000161	Cytoplasm	Organic acids and derivatives	Carboxylic acids and derivatives	Amino acids,peptides,and analogues	35379.3	27612.7	20174.2	30333.4	41050.9	32262.5	38871.2	40260.5	37500.2	36450.4	35838.7	36808.7	34128.7	0.0381245	pg
Creatine	132.0/90.1	6.64	Amide	C00300	HMDB0000064	Cytoplasm	Organic acids and derivatives	Carboxylic acids and derivatives	Amino acids,peptides,and analogues	1123.71	1309.48	1224.07	1284.14	2976.24	2793.22	2784.48	2885.58	3283.33	3171.34	2816.12	2581.97	2257.92	0.109836	pg
Carnitine	162.1/103.1	6.92	Amide	C00318	HMDB0000062	Cytoplasm	Organic nitrogen compounds	Organonitrogen compounds	Quaternary ammonium salts	411.987	384.523	322.03	418.753	3386.57	2296.25	1939.33	2520.38	2366.43	2522.08	2005.52	1821.94	1903.45	0.04815	pg
Uric acid	167.1/124.1	6.97	Amide	C00366	HMDB0000289		Organoheterocyclic compounds	Imidazopyrimidines	Purines and purine derivatives					1201.71	263.49	221.813	136.546			87.5547	34.7973		0.6098	pg
Threonine	120/74	6.92	Amide	C00188	HMDB0000167	Cytoplasm	Organic acids and derivatives	Carboxylic acids and derivatives	Amino acids,peptides,and analogues	62965.2	52149.9	39572.2	51799.8	65869.6	66915.2	72328.5	68292.3	71834.7	70873	63973.4	62030.2	63404	0.015823	pg
4-Guanidinobutanoic acid	146.01/87.01	6.84	Amide	C01035	HMDB0003464		Organic acids and derivatives	Carboxylic acids and derivatives	Amino acids,peptides,and analogues	1.38952	1.05467	0.961978	0.837333	1.30207	1.62499	1.04646	1.22363	1.55729	1.48644	1.61752	1.52619	1.74525	0.0675178	pg
Homoserine	120.1/56.1	7.13	Amide	C00263	HMDB0000719	Extracellular	Organic acids and derivatives	Carboxylic acids and derivatives	Amino acids,peptides,and analogues	64965.1	54270	42084.8	55751.5	68101.2	72388.1	75517.9	71530.6	76491.4	70195.3	65558.4	67068.5	62795	0.0332685	pg
cis-4-Hydroxy-D-proline	132/86	7.14	Amide	C03440	HMDB0060460		Organic acids and derivatives	Carboxylic acids and derivatives	Amino acids,peptides,and analogues	418.626	383.945	347.739	409.018	717.834	484.38	788.77	741.136	712.729	677.58	557.369	641.927	502.615	0.123717	pg
Alanylglutamine	218.1/130.1	7.26	Amide		HMDB0028685		Organic acids and derivatives	Carboxylic acids and derivatives	Amino acids,peptides,and analogues	60.0631	137.325	330.688	196.819	147.076	156.245	169.51	273.953	475.506	192.434	208.297	181.193	163.263	0.123053	pg
Glycine	76/30.1	7.27	Amide	C00037	HMDB0000123	Extracellular	Organic acids and derivatives	Carboxylic acids and derivatives	Amino acids,peptides,and analogues	69500.8	48574.8	34529.5	49252.6	78986.3	66693.2	65387.9	77684.6	73061.9	69089.2	61635.3	62426.5	65549.7	0.032747	pg
Sucrose	341.11/89	7.32	Amide	C00089	HMDB0000258		Organic oxygen compounds	Organooxygen compounds	Carbohydrates and carbohydrate conjugates	17141.8	19928.6	17788.2	21941.2	22991.3	52691.2	55947.6	76214.1	60329.8	61552.6	47753.4	43559.1	45656.5	0.0459334	pg
Glycyl-glycine	133.1/76.1	7.34	Amide	C02037	HMDB0011733		Organic acids and derivatives	Carboxylic acids and derivatives	Amino acids,peptides,and analogues	9870.33	9085.83	6168.09	10026.3	10548.9	6491.23	6220.31	7438.57	6993.77	7068.66	7763.19	7892.85	7434.69	0.0306825	pg
4-Trimethylammoniobutanoic acid	146/87	7.2	Amide	C01181	HMDB0001161		Lipids and lipid-like molecules	Fatty Acyls	Fatty acids and conjugates	16.3914	15.2985	14.4854	17.2165	55.1822	97.5855	14.2771	100.015	17.9821	5.63132	60.8197	62.8675	75.816	0.122279	pg
Methionine sulfoxide	166.06/74.2	7.41	Amide	C02989	HMDB0002005		Organic acids and derivatives	Carboxylic acids and derivatives	Amino acids,peptides,and analogues	1338.06	957.202	913.624	1157.33	1493.74	1199.42	1366.41	1458.3	1088.95	1053.11	1230.97	1271.49	1297.87	0.0266002	pg
Gamma-Aminobutyric acid	104/87.1	7.48	Amide	C00334	HMDB0000112	Extracellular	Organic acids and derivatives	Carboxylic acids and derivatives	Amino acids,peptides,and analogues	2304.85	577.04	376.659	606.498	1512.1	1689.32	1958.51	1620.39	1592.2	1840.46	1471.65	1521.06	1501.58	0.0166155	pg
Glycylproline	171.1/114.1	7.48	Amide		HMDB0000721	Cytoplasm	Organic acids and derivatives	Carboxylic acids and derivatives	Amino acids,peptides,and analogues		279.366			402.783	329.91		504.797							pg
Dephosphocoenzyme A (Dephospho-CoA)	688.2/261.1	7.5	Amide	C00882	HMDB0001373	Cytoplasm,Lysosome	Nucleosides,nucleotides,and analogues	Purine nucleotides	Purine ribonucleotides	330.121	378.128	373.863	378.702	392.643	482.247	290.361	385.473	432.536	457.764	375.128	369.014	355.182	0.0278858	pg
Histidine	156.1/110.1	7.5	Amide	C00135	HMDB0000177	Cytoplasm	Organic acids and derivatives	Carboxylic acids and derivatives	Amino acids,peptides,and analogues	34499.9	27982.9	19447.3	29228.8	36043.9	38173.6	38777.1	38766.1	36423.9	37725.1	34647	34384.3	33907.5	0.0109249	pg
Ethylmalonic acid	131/87	7.6	Amide		HMDB0000622		Lipids and lipid-like molecules	Fatty Acyls	Fatty acids and conjugates	101.116	1059.27	684.372	580.048	1358.32	971.438	1095.09	1142.87	788.859	1147.06	1074.63	947.059	933.542	0.0790264	pg
Glutamine	147/130	7.35	Amide	C00064	HMDB0000641	Extracellular	Organic acids and derivatives	Carboxylic acids and derivatives	Amino acids,peptides,and analogues	66892	56410.2	44493.6	56456.2	67665.4	80345.6	77817.8	89035.9	84154.8	82714	69209.1	66929.8	77487.2	0.0780167	pg
3-Methylhistidine	170/96	7.56	Amide	C01152	HMDB0000479		Organic acids and derivatives	Carboxylic acids and derivatives	Amino acids,peptides,and analogues	78.2362	68.8699	61.8584	75.5339	141.871	147.781	152.533	126.176	129.371	145.292	121.089	117.13	111.34	0.0420774	pg
Serine	106/60	7.54	Amide	C00065	HMDB0000187	Cytoplasm	Organic acids and derivatives	Carboxylic acids and derivatives	Amino acids,peptides,and analogues	148249	107445	80243.6	125359	125677	132881	135866	137742	134468	139256	126310	122215	137141	0.0599889	pg
Asparagine	133.1/74.2	7.45	Amide	C00152	HMDB0000168	Cytoplasm	Organic acids and derivatives	Carboxylic acids and derivatives	Amino acids,peptides,and analogues	24657.5	20817.4	15578.5	20767.2	25345.2	26503.1	27062.8	29788.8	27823.9	29051.6	24186.8	23061.1	27130.2	0.084749	pg
S-Adenosylhomocysteine	383.1/134	7.63	Amide	C00021	HMDB0000939	Endoplasmic reticulum	Nucleosides,nucleotides,and analogues	5'-deoxyribonucleosides	5'-deoxy-5'-thionucleosides	4982.39	4827.74	5115.48	5245.97	5363.86	6843.72	7802.18	7612.83	7249.64	7297.34	6596.53	6732.17	6396.75	0.0256619	pg
Glycerophosphocholine	258.12/104.2	7.8	Amide	C00670	HMDB0000086		Lipids and lipid-like molecules	Glycerophospholipids	Glycerophosphocholines	14630.2	18390.4	18009.4	32667.4	23861	19855.2	29143.2	21755.5	19262	28571.8	16701.3	21453.6	17173.1	0.141964	pg
N-Alpha-acetyllysine	189.01/84.01	7.94	Amide	C12989	HMDB0000446		Organic acids and derivatives	Carboxylic acids and derivatives	Amino acids,peptides,and analogues	17.7564	17.5225	15.7733	17.9611	20.775	14.6251	16.8539	18.187	15.1129	15.7949	17.7868	17.5146	16.7005	0.0326099	pg
Cellobiose	341.1/161.01	7.75	Amide	C06422	HMDB0000055		Organic oxygen compounds	Organooxygen compounds	Carbohydrates and carbohydrate conjugates	15856.9	15518.6	11675.1	16069.2	12131.4	39115.2	42414	70158.4	49495.1	52079.8	33057.2	37738.1		0.0935067	pg
Lactulose	367.1/205	7.77	Amide	C07064	HMDB0000740	Cytoplasm	Organic oxygen compounds	Organooxygen compounds	Carbohydrates and carbohydrate conjugates					203.705					2604.83			1929.24		pg
gamma-Glutamyl-methionine	279.1/150.1	7.63	Amide		HMDB0034367		Organic acids and derivatives	Carboxylic acids and derivatives	Amino acids,peptides,and analogues	145.775	46.375	46.1339	61.6203	75.6082	89.8538	90.4565	111.93	91.8776	104.75	92.4498	94.8576	90.0326	0.0260962	pg
Citrulline	176.1/159.2	7.82	Amide	C00327	HMDB0000904	Mitochondria	Organic acids and derivatives	Carboxylic acids and derivatives	Amino acids,peptides,and analogues	968.887	839.422	538.016	780.175	1742.56	1303.46	1306.58	994.605	902.358	1085.35	1049.24	1130.04	1102.5	0.0375523	pg
Aminoadipic acid	162/98	7.71	Amide	C00956	HMDB0000510	Cytoplasm	Organic acids and derivatives	Carboxylic acids and derivatives	Amino acids,peptides,and analogues	11117.9	10084.5	9680.98	9701.12	10673.6	11333.4	12219.1	13942.8	10973.9	11492.2	10997.4	10398.9	11891.9	0.067715	pg
myo-Inositol	179/161	7.86	Amide	C00137	HMDB0000211		Organic oxygen compounds	Organooxygen compounds	Alcohols and polyols	10316.2	10124.2	8955.51	12077.5	41110.3	53796.5	56556.9	54443.7	55979	54998.8	41254	48774.4	44046.9	0.0850594	pg
N-Acetylneuraminic acid	310.1/121.0	7.92	Amide	C19910	HMDB0000230	Cytoplasm,Membrane,Nucleus,Lysosome	Organic oxygen compounds	Organooxygen compounds	Carbohydrates and carbohydrate conjugates	458.265	822.049	644.025	601.508	675.772	3869.11	4534.17	2912.57	3958.46	4480.28	1784.77	3004.44	1483.95	0.385065	pg
Gluconic acid	195/129	7.94	Amide	C00257	HMDB0000625		Organic oxygen compounds	Organooxygen compounds	Carbohydrates and carbohydrate conjugates	10368.1	10969.8	6325.24	11720.7	13011.1				13752.8		9276.65	10191.3	9655.37	0.0473414	pg
α-Ketoglutaric acid	145.2/101.1	7.67	Amide	C00026	HMDB0000208	Endoplasmic reticulum	Organic acids and derivatives	Keto acids and derivatives	Gamma-keto acids and derivatives	21603.2	27357.1	19780.1	17996.8	26097.7	29576.7	29120.6	43235.4	27916.7	28570.2	28963	24193.6	29101.3	0.101913	pg
gamma-Glutamyl-valine	247.13/72.1	7.85	Amide		HMDB0011172		Organic acids and derivatives	Carboxylic acids and derivatives	Amino acids,peptides,and analogues	379.358	317.563	361.58	396.057	400.929	1049.05	935.492	1161.83	1159.2	992.983	697.276	747.839	842.104	0.0964118	pg
Trehalose	365.1/202.9	8	Amide	C01083	HMDB0000975	Extracellular	Organic oxygen compounds	Organooxygen compounds	Carbohydrates and carbohydrate conjugates	60.511	48.1901	50.0478	59.1675		84.6063	87.7092	92.3712	95.1859	80.1555	73.4777	87.5735	77.944	0.0904259	pg
3-Hydroxymethylglutaric acid	161/99	7.9	Amide	C03761	HMDB0000355		Lipids and lipid-like molecules	Fatty Acyls	Fatty acids and conjugates	169.208	169.719	194.562	153.255	188.278	359.963	325.793	261.198	386.454	330.453	190.969	256.714	227.855	0.146347	pg
Methylsuccinic acid	131/87.1	7.78	Amide	C08645	HMDB0001844	Cytoplasm	Lipids and lipid-like molecules	Fatty Acyls	Fatty acids and conjugates		112.6			79.3523		70.2249	128.672		84.3893	109.829				pg
Anserine	241.1/109.1	8.06	Amide	C01262	HMDB0000194	Cytoplasm	Organic acids and derivatives	Peptidomimetics	Hybrid peptides					166.379						103.328	91.192	94.0252	0.0660108	pg
Quinolinic Acid	165.8/122	7.92	Amide	C03722	HMDB0000232	Cytoplasm	Organoheterocyclic compounds	Pyridines and derivatives	Pyridinecarboxylic acids and derivatives	63.7466									169.201	79.5952				pg
Malonyl-L-carnitine	248.1/85.1	8.4	Amide		HMDB0002095	Extracellular,Membrane	Lipids and lipid-like molecules	Fatty Acyls	Fatty acid esters	10227.6										10224.9	10227.9	10234.8	0.000498225	pg
Glutaric acid	131/87.11	8.04	Amide	C00489	HMDB0000661	Cytoplasm	Organic acids and derivatives	Carboxylic acids and derivatives	Dicarboxylic acids and derivatives		265.521													pg
N-Acetylglutamic acid	190/130	8.2	Amide	C00624	HMDB0001138		Organic acids and derivatives	Carboxylic acids and derivatives	Amino acids,peptides,and analogues	285.878	247.962	209.565	268.999	300.794	785.761	896.652	876.078	814.139	876.653	602.174	614.563	609.19	0.010207	pg
Citramalic acid	147/85.03	8.09	Amide	C00815	HMDB0000426	Cytoplasm	Lipids and lipid-like molecules	Fatty Acyls	Fatty acids and conjugates		212.38					193.857				186.386	225.466	129.571	0.267186	pg
Succinic acid	117.1/73	8.12	Amide	C00042	HMDB0000254	Endoplasmic reticulum	Organic acids and derivatives	Carboxylic acids and derivatives	Dicarboxylic acids and derivatives	4344.82	4136.71	3794.12	4299.43	4859.17	14542.6	15042	19389.5	13389.3	15455.8	9928.31	10270.1	9603.15	0.0335748	pg
Glutarylcarnitine	276.1/85.1	8.54	Amide		HMDB0013130		Lipids and lipid-like molecules	Fatty Acyls	Fatty acid esters	121.332	85.9887			106.869	123	145.848	122.678	134.898	128.453	118.603	143.824	116.501	0.120376	pg
Ophthalmic acid	290/161	8.28	Amide	C21016	HMDB0005765		Organic acids and derivatives	Carboxylic acids and derivatives	Amino acids,peptides,and analogues	1038.42	1028.77	1026.73	1020.23	1030.23	1077.64	1092.05	1091.64	1092.24	1097.23	1045.61	1063.38	1040.52	0.0114315	pg
N-Acetylaspartic acid	174/88	8.3	Amide	C01042	HMDB0000812	Cytoplasm	Organic acids and derivatives	Carboxylic acids and derivatives	Amino acids,peptides,and analogues	220.32	221.443	204.496	131.458	0.0543343	1367.53	1918.32	1066.43	1339.33	1635.43	826.408	901.439	933.229	0.0618351	pg
D-2-Hydroxyglutaric acid	147/129	8.17	Amide	C01087	HMDB0000606	Cytoplasm	Organic acids and derivatives	Hydroxy acids and derivatives	Short-chain hydroxy acids and derivatives	3094.74	4042.03	2319.23	3026.7	3510.53	9204.16	10465.6	10375.3	9470.65	9272.27	6889.23	6683.21	6914.55	0.0185809	pg
Glutamic acid	148.1/84.1	8.31	Amide	C00025	HMDB0000148	Endoplasmic reticulum	Organic acids and derivatives	Carboxylic acids and derivatives	Amino acids,peptides,and analogues	72146.3	67575.4	57072.5	70688.5	91660.9	212197	241871	227260	255358	243329	176593	164828	173960	0.0359417	pg
Aspartic acid	132/88	8.41	Amide	C00049	HMDB0000191	Cytoplasm	Organic acids and derivatives	Carboxylic acids and derivatives	Amino acids,peptides,and analogues	21697.3	13308.4	10921.8	15309.9	23991.5	40896.8	48594.5	38536.4	41395.8	46020.8	35650	31958.8	36805.2	0.0727301	pg
D-Glucosaminic acid	196/132	8.46	Amide	C03752	HMDB0250755		Organic acids and derivatives	Carboxylic acids and derivatives	Amino acids,peptides,and analogues				144.649		153.481									pg
Gama-glutamylalanine	219.1/84	8.47	Amide	C03740	HMDB0006248	Extracellular	Organic acids and derivatives	Carboxylic acids and derivatives	Amino acids,peptides,and analogues	425.474	262.643	383.487	418.644	428.929		606.143		668.824	595.737	510.863	457.471	604.43	0.141895	pg
Asymmetric dimethylarginine	203/70	8.74	Amide	C03626	HMDB0001539		Organic acids and derivatives	Carboxylic acids and derivatives	Amino acids,peptides,and analogues	22286.4	10982	5272.86	10549.1	14492.1	8715.63	11368	8741.28	8130.28	7883.28	12128.6	12249	12026.4	0.00917937	pg
Malic acid	133/115.1	8.4	Amide	C00149	HMDB0000156	Cytoplasm	Organic acids and derivatives	Hydroxy acids and derivatives	Beta hydroxy acids and derivatives	11140.3	10601.8	4940.2	8260.09	21106.2	59952.4	56185.7	63513.6	70281.8	60901.6	40220.9	39929.1	40380	0.0056914	pg
Homocysteine	136/90.1	8.57	Amide	C00155	HMDB0000742		Organic acids and derivatives	Carboxylic acids and derivatives	Amino acids,peptides,and analogues	3506.31	3303.55	2931.5	3087.42	3164.38	3573.64	3326.14	3258.89	3176.65	3551.3	3088.85	2743.94	3679.83	0.149266	pg
Oxalic acid	89/60.9	8.48	Amide	C00209	HMDB0002329	Extracellular	Organic acids and derivatives	Carboxylic acids and derivatives	Dicarboxylic acids and derivatives			7333.74		7129.11						6215.96				pg
2'-Deoxyadenosine 5'-monophosphate(dAMP)	332/136.1	8.68	Amide	C00360	HMDB0000905		Nucleosides,nucleotides,and analogues	Purine nucleotides	Purine deoxyribonucleotides	90.9375		96.9861	96.1518	97.0353	211.314	151.137	148.858	217.386	221.808	139.207	143.778	137.207	0.0240491	pg
Beta-Glycerophosphoric acid	170.9/79.1	8.7	Amide	C02979	HMDB0002520		Lipids and lipid-like molecules	Glycerophospholipids	Glycerophosphates	5693.86	4116.39	4106.75	3611.84	3592.39	10020.5	10433.3	10707.7	38229.3	10461.6	10806.9	10353.7	12141.3	0.0837169	pg
Cystine	241.1/151.9	8.76	Amide	C00491	HMDB0000192	Cytoplasm	Organic acids and derivatives	Carboxylic acids and derivatives	Amino acids,peptides,and analogues	58539.7	35700.3	32155.2	60648.2	62215.7	63449.9	64470	49900.8	32003.8	43888.1	70239.1	66866.9	75282.7	0.0598268	pg
Maltotriose	522.2/325.0	8.8	Amide	C01835	HMDB0001262	Cytoplasm,Extracellular,Lysosome	Organic oxygen compounds	Organooxygen compounds	Carbohydrates and carbohydrate conjugates	44515.6	1007.85	5317.84	2350.74	4357.97	897.258	4242.07		2753.43	5670.57	3400.16	7055.11	3596.97	0.438875	pg
Adenosine diphosphate ribose(ADP-ribose)	560/348	9.05	Amide	C00301	HMDB0001178		Nucleosides,nucleotides,and analogues	Purine nucleotides	Purine nucleotide sugars	2731.96	2313.33	3142.32	2839.88	3075.17	19550.9	21492.7	20178.5	24226.4	25375.9	13980.9	15194.6	13121.9	0.0738598	pg
S-Adenosylmethionine	399/250	8.83	Amide	C00019	HMDB0001185		Nucleosides,nucleotides,and analogues	5'-deoxyribonucleosides	5'-deoxy-5'-thionucleosides	3768.93	3935.3	4447.44	4660.39	4372.11	6174.02	7105.11	5148.93	5512.79	6606.18	5143.76	5469.69	5490.42	0.0362216	pg
Dihydroxyacetone phosphate	169.1/97.0	9.19	Amide	C00111	HMDB0001473	Peroxisome	Organic oxygen compounds	Organooxygen compounds	Carbohydrates and carbohydrate conjugates	14937.6	1295.05	639.985	588.379	5523.08	39920.4	41184.6	38805.7	43949.2	36045.8	30904	28963.7	28520.7	0.0430247	pg
Glycerol 3-phosphate	171.1/78.9	9.19	Amide	C00093	HMDB0000126		Lipids and lipid-like molecules	Glycerophospholipids	Glycerophosphates	2113.12	578.999	374.367	364.724	938.556	16289.4	18295.8	16732.1	53193.4	15612.2	16212.4	15724.7	13387.1	0.0999628	pg
AICAR	337/79	9.24	Amide	C04677	HMDB0001517		Nucleosides,nucleotides,and analogues	Imidazole ribonucleosides and ribonucleotides	1-ribosyl-imidazolecarboxamides	10953.5	9941.97	7421.21	9752.47	9996.37	9741.1	9809.56	7376.83	10643.7	9523.41	8476.66	9399.66	10548.1	0.109528	pg
Arginine	175.1/70	9.27	Amide	C00062	HMDB0000517	Cytoplasm	Organic acids and derivatives	Carboxylic acids and derivatives	Amino acids,peptides,and analogues	56002	36321	20775.5	37442.5	43549	60927.2	82851.5	80551.1	83455.3	78896.2	67167.2	62527.4	57174.1	0.080283	pg
Citicoline	489/184	9.07	Amide	C00307	HMDB0001413		Nucleosides,nucleotides,and analogues	Pyrimidine nucleotides	Pyrimidine ribonucleotides	5168.07	5118.36	5261.33	5189.09	1337.66	25883.6	31810.6	18211.9	7123.18	24365.6	14223.9	15609.6	15414.4	0.0497296	pg
Vitamin B9	442.2/295.1	9.3	Amide	C00504	HMDB0000121	Extracellular	Organic acids and derivatives	Carboxylic acids and derivatives	Amino acids,peptides,and analogues	211.395		179.199	160.377	159.988		198.208				255.412		165.1	0.303726	pg
Ornithine	133.1/70.1	9.32	Amide	C00077	HMDB0000214	Extracellular	Organic acids and derivatives	Carboxylic acids and derivatives	Amino acids,peptides,and analogues	877.267	596.831	282.645	525.221	315.751	1169.81	1489.99	1281.29	1008.05	993.94	1238.41	1210.95	1027.63	0.098872	pg
Nicotinamide hypoxanthine dinucleotide	665.0/543.0	9.21	Amide	C04423						227.844	90.7183	718.942	457.05	225.415	4466.48	4870.21	2402.56	3188.55	4894.2	2949.11	2991.48	2703.74	0.0539124	pg
cis-Aconitic acid	173/85	9.1	Amide	C00417	HMDB0000072	Cytoplasm	Organic acids and derivatives	Carboxylic acids and derivatives	Tricarboxylic acids and derivatives	321.546	632.167	1299.81	1262.51	685.36	285.515	352.3	290.309	392.522	331.26	584.804	676.491	622.721	0.0733608	pg
N-Acetylaspartylglutamic acid (NAAG)	305.1/148.1	9.24	Amide	C12270	HMDB0001067		Organic acids and derivatives	Carboxylic acids and derivatives	Amino acids,peptides,and analogues	19.6072	18.2553	16.671	17.5719	15.2183	36.8369	40.7981	30.6062	39.8953	44.8849	32.962	41.6415	35.8665	0.119983	pg
trans-Aconitic acid	172.8/85	9.1	Amide	C02341	HMDB0000958		Organic acids and derivatives	Carboxylic acids and derivatives	Tricarboxylic acids and derivatives	380.692	471.38	1028.14	898.564	528.083	249.129	300.243	322.501	294.591	375.133	545.767	475.768	64.6061	0.718023	pg
Inosine-monophosphate(IMP)	347/79	9.64	Amide	C00130	HMDB0000175		Nucleosides,nucleotides,and analogues	Purine nucleotides	Purine ribonucleotides	924.256					1014.23	1178.28	1022.29	1179.92	1078.57	1036.37	1055.12	1119.44	0.0407049	pg
2,6-Diaminopimelic acid	191/128	9.66	Amide	C00666	HMDB0001370		Organic acids and derivatives	Carboxylic acids and derivatives	Amino acids,peptides,and analogues	8.4623	9.968	6.50787	9.29714	10.7636	47.2742	44.2063	39.0497	43.1477	56.3189	34.9585	33.1787	36.3092	0.0450983	pg
Lysine	147.1/84	9.71	Amide	C00047	HMDB0000182	Cytoplasm	Organic acids and derivatives	Carboxylic acids and derivatives	Amino acids,peptides,and analogues	9384.43	11029.5	7555.07	11198	2176.34	2461.42	5105.09	3428.12	2919.56	2123.24	3671.86	2670.91	3568.84	0.166645	pg
Nicotinamide ribotide	335/123	9.35	Amide	C00455	HMDB0000229		Nucleosides,nucleotides,and analogues	Pyridine nucleotides	Nicotinamide nucleotides	97.4709	107.091	267.613	275.907	117.421	735.812	647.752	384.187	297.126	815.536	492.467	544.792	500.736	0.0548671	pg
5-Hydroxylysine	163.1/100	9.74	Amide	C16741	HMDB0000450	Cytoplasm	Organic acids and derivatives	Carboxylic acids and derivatives	Amino acids,peptides,and analogues	146.794	127.377	122.306	133.037	136.783	117.882	124.524	122.415	124.77	115.372	126.208	126.172	120.407	0.0268671	pg
O-Phosphoethanolamine	142/44	9.76	Amide	C00346	HMDB0000224		Organic acids and derivatives	Organic phosphoric acids and derivatives	Phosphate esters	5847.25	1947.5	866.887	1722.46	4391.14	151.856	16.084	27.5358	72.6136	155.748	1404.63	1475.39	1385.63	0.0332665	pg
Fructose 6-phosphate	259.1/97.01	9.63	Amide	C00085	HMDB0000124		Organic oxygen compounds	Organooxygen compounds	Carbohydrates and carbohydrate conjugates	251399	388177	269402	450954	380221	193497	168455	152082	254184	175904	241602	229779	236439	0.0251232	pg
Glucose 1-phosphate	259/79	9.77	Amide	C00103	HMDB0001586		Organic oxygen compounds	Organooxygen compounds	Carbohydrates and carbohydrate conjugates	2445.74	3937.25	3551.14	4651.15	3512.15	1828.65	1166.48	1168.07	2557.47	1665.15	2258.1	2274.72	2240.54	0.00756897	pg
GDP-fucose	590.09/152.1	9.78	Amide	C00325	HMDB0001095		Nucleosides,nucleotides,and analogues	Purine nucleotides	Purine nucleotide sugars	793.343	788.756	1061.25	833.377		3180.91	3627.39	3288.15	3443.9	3595.38	2324.52	3324.34	2820.67	0.177076	pg
Phosphorylcholine	184/86	9.72	Amide	C00588	HMDB0001565		Organic nitrogen compounds	Organonitrogen compounds	Quaternary ammonium salts	8828.84	5816.25	5786.26	8857.58	12124	60881.9	98489.3	63208.5	55042.7	83230	33233.7	43347.1	37477.5	0.133575	pg
Galactose 1-phosphate	259.1/79.1	9.82	Amide	C00446	HMDB0000645		Organic oxygen compounds	Organooxygen compounds	Carbohydrates and carbohydrate conjugates	2609.98	3952.89	3651.02	4431.41	3431.42	2201.16	1806.95	1752.91	2872.33	2010.7	2659.14	2428.46	2609.61	0.0473302	pg
Cytidine monophosphate（CMP)	324/112	9.82	Amide	C00055	HMDB0000095		Nucleosides,nucleotides,and analogues	Pyrimidine nucleotides	Pyrimidine ribonucleotides	41.4093		21.1038												pg
D-glucosamine 1-phosphate	258.04/79.1	9.85	Amide	C06156	HMDB0001109		Organic oxygen compounds	Organooxygen compounds	Carbohydrates and carbohydrate conjugates	105.997	140.759	134.839	180.856	177.364		67.6015		141.402			104.486			pg
Phosphoenolpyruvic acid	167/79	9.85	Amide	C00074	HMDB0000263		Organic acids and derivatives	Organic phosphoric acids and derivatives	Phosphate esters	52466.2	21293.7	22817.9	34280.1	39105.9		69304.6	44537.6			58452.5	62924.2	60953.1	0.0368735	pg
Guanosine monophosphate （GMP）	362.1/79.1	9.86	Amide	C00144	HMDB0001397	Extracellular	Nucleosides,nucleotides,and analogues	Purine nucleotides	Purine ribonucleotides	2028.15		1693.67	1827	1853.95	2268.58	2638.13	2116.31	2179.31	2490.8	2791.81	2547.68	2889.74	0.0642213	pg
Argininosuccinic acid	291.13/70.2	9.4	Amide	C03406	HMDB0000052	Cytoplasm	Organic acids and derivatives	Carboxylic acids and derivatives	Amino acids,peptides,and analogues	8012.16	3342.75	1527.67	2128.54	5994.64	21341.8	25260.3	21059.1	15094.8	17849.9	12003.2	14737.4	13446.7	0.102106	pg
Glucose 6-phosphate （G6P）	259/97	9.93	Amide	C00092	HMDB0001401	Endoplasmic reticulum	Organic oxygen compounds	Organooxygen compounds	Carbohydrates and carbohydrate conjugates	8190.18	11269.7	10693.8	17061.9	11616	2812.57	3591.06	2034.46	8535.72	4204.78	6232.25	6722.89	7596.87	0.100899	pg
2-Phosphoglyceric acid	185/78.9	9.45	Amide		HMDB0000362		Organic oxygen compounds	Organooxygen compounds	Carbohydrates and carbohydrate conjugates	92253.8	52165.6	45042.5	53806	58183.7	99262.8	124498	110458	130416	102662	88763.9	97811.5	98441.9	0.0569944	pg
Mannose 6-phosphate	258.9/96.9	9.88	Amide	C00275	HMDB0001078		Organic oxygen compounds	Organooxygen compounds	Carbohydrates and carbohydrate conjugates	282482	479613	369485	573239	489263	124042	143853	127616	330119	125118	299234	314305	280659	0.0565428	pg
Glucosamine 6-phosphate	258/79	10.04	Amide	C00352	HMDB0001254		Organic oxygen compounds	Organooxygen compounds	Carbohydrates and carbohydrate conjugates	139.8	134.323	166.883	294.435	159.051	73.3854	65.7569		177.935		106.031	124.239	108.438	0.0876076	pg
Thiamine monophosphate	345/122	10.07	Amide	C01081	HMDB0002666		Organoheterocyclic compounds	Diazines	Pyrimidines and pyrimidine derivatives	3159.32	3147.12	3144.33	3151.1	3148.16	3176.05	3186.81	3183.23	3181.9	3175.87	3162	3167.29	3169.09	0.00116419	pg
Citric acid	191/111.1	9.59	Amide	C00158	HMDB0000094	Cytoplasm	Organic acids and derivatives	Carboxylic acids and derivatives	Tricarboxylic acids and derivatives	10360	13173.3	16057.4	17088.6	12261.4	8361.23	7194.98	6430.39	8720.32	8950.19	9360.72	10184	9991.94	0.0437456	pg
3-Phosphoglycerate	185/79	9.69	Amide	C00597	HMDB0000807	Cytoplasm	Organic oxygen compounds	Organooxygen compounds	Carbohydrates and carbohydrate conjugates	111690	65892.8	52938	65382.6	74917.6	125449	148023	141498	161473	126256	108664	121628	124554	0.0714972	pg
Deoxycytidine triphosphate (dCTP)	468/112	10.26	Amide	C00458	HMDB0000998	Cytoplasm	Nucleosides,nucleotides,and analogues	Pyrimidine nucleotides	Pyrimidine deoxyribonucleotides	16.7117				10.4163	19.1715	23.6931	20.1771		18.3113	12.1149	10.3198	13.3891	0.129133	pg
CDP-Ethanolamine	447 / 112	9.32	Amide	C00570	HMDB0001564		Nucleosides,nucleotides,and analogues	Pyrimidine nucleotides	Pyrimidine ribonucleotides	1114.28	515.004	385.315	672.496	2116.52	15381.4	17131.5	9493.9	15227.2	6272.04	7691.97	7356.57	6913.12	0.0533662	pg

## Sheet: Table S2
Table S2. List of primers for RT-qPCR
Name	Accession Number	S/AS	sequence	species	Tm(℃)	Length(bp)
TP53	7157	S	CAGCACATGACGGAGGTTGT	Human	60	125
		AS	TCATCCAAATACTCCACACGC
CDKN1A	1026	S	TGTCCGTCAGAACCCATGC	Human	60	139
		AS	AAAGTCGAAGTTCCATCGCTC
AMD1	262	S	AGTCGGGTAATCAGTCAGCCA	Human	60	123
		AS	ACTCTCACGAGTGACATCCTTT
beta actin	60	S	CATGTACGTTGCTATCCAGGC	Human	60	250
		AS	CTCCTTAATGTCACGCACGAT
Vdr	22337	S	ACCCTGGTGACTTTGACCG	Mouse	60	165
		AS	GGCAATCTCCATTGAAGGGG
Grhl1	195733	S	CCGTGCTGGTACTTCAGAATG	Mouse	60	143
		AS	GCTGTCTTCGTCTCCGTTG
p53	22059	S	GTCACAGCACATGACGGAGG	Mouse	60	129
		AS	TCTTCCAGATGCTCGGGATAC
p21	12575	S	CCTGGTGATGTCCGACCTG	Mouse	60
		AS	CCATGAGCGCATCGCAATC
Foxa2	15376	S	CCCTACGCCAACATGAACTCG	Mouse	60	222
		AS	GTTCTGCCGGTAGAAAGGGA
Atf1	11908	S	GATTCCCACAAGAGTAACACGAC	Mouse	60	140
		AS	CCTATGCTGTCAGATGAGTCCT
Hic1	15248	S	GGCCATTCGAGGCAGCTAC	Mouse	60	170
		AS	AGGTTTAGCAGGTTGTCATGC
Gfi1	14581	S	GCCTCAGATGACCAGGGGA	Mouse	60	111
		AS	TGTTTGGACCCTCGGATACTC
Hoxd11	15431	S	AAAAGACTCCAACTCTCTCGGA	Mouse	60	104
		AS	AGACGGTCCCTGTTCAGTTTC
Cps1	227231	S	ACATGGTGACCAAGATTCCTCG	Mouse	60	119
		AS	TTCCTCAAAGGTGCGACCAAT
Asl	109900	S	CTATGACCGGCATCTGTGGAA	Mouse	60	127
		AS	AGCAACCTTGTCCAACCCTTG
Ass1	11898	S	ACACCTCCTGCATCCTCGT	Mouse	60	149
		AS	GCTCACATCCTCAATGAACACCT
Arg2	11847	S	TCCTCCACGGGCAAATTCC	Mouse	60	112
		AS	GCTGGACCATATTCCACTCCTA
Odc1	18263	S	GACGAGTTTGACTGCCACATC	Mouse	60	111
		AS	CGCAACATAGAACGCATCCTT
Srm	20810	S	ACATCCTCGTCTTCCGCAGTA	Mouse	60	112
		AS	GGCAGGTTGGCGATCATCT
Sms	20603	S	CACAGCACGCTCGACTTCAA	Mouse	60	154
		AS	TGCCATTCTTGTTCGTGTAAGTT
Atp13a1	170759	S	TAAGCGCCCTGAAAGCTCC	Mouse	60	144
		AS	GGGGTACAACAGAGGTGAGG
Atp13a3	224088	S	GAGTCAGTCACAACAGATGCG	Mouse	60	115
		AS	TGCACAAGATACACCTTCATCC
Slc7a2	11988	S	TCTATGTTCCCCTTACCCCGA	Mouse	60	90
		AS	TGACTGCCTCTTACTCACTCTT
Slc22a2	20518	S	CCAGTGCATGAGGTATGAGGT	Mouse	60	199
		AS	CTGAAACAGGTCCAGCATCCA
Slc18b1	76306	S	ATCATCCCGACCTTCCCAGA	Mouse	60	256
		AS	TTCTTGCCGTTGAGTCCTCC
beta actin	11461	S	GGCTGTATTCCCCTCCATCG	Mouse	60	154
		AS	CCAGTTGGTAACAATGCCATGT
Table S2. List of primers targeting sequences
Number	Name	Sequence	Description
1	ODC1-F1	GGAACCCTACCTGCCAAGAC	Forward primer matching the fragment 1 of ODC1 promoter
2	ODC1-R1	GCCTCTCTGTGAGGAATCACT	Reverse primer matching the fragment 1 of ODC1 promoter
3	ODC1-F2	ACAAAGTCCGCATCACCACA	Forward primer matching the fragment 2 of ODC1 promoter
4	ODC1-R2	ACGCTAGCCGTAAGCAGAAG	Reverse primer matching the fragment 2 of ODC1 promoter
5	ODC1-F3	TTTCTGTGGAAGTCGTGCCTG	Forward primer matching the fragment 3 of ODC1 promoter
6	ODC1-R3	TAGCTACAAAGCCCTGTGAGG	Reverse primer matching the fragment 3 of ODC1 promoter
7	ODC1-F4	CCAAGAGCACACAGCAAGTT	Forward primer matching the fragment 4 of ODC1 promoter
8	ODC1-R4	GGTGGGGATTTCGACTCCTT	Reverse primer matching the fragment 4 of ODC1 promoter
9	ODC1-F5	GGCTGTACTCCCACCCTAAG	Forward primer matching the fragment 5 of ODC1 promoter
10	ODC1-R5	GGTGGACTGCCACTCACTC	Reverse primer matching the fragment 5 of ODC1 promoter
11	ODC1-F6	CCACGCGGCTTTTTGCTTTA	Forward primer matching the fragment 6 of ODC1 promoter
12	ODC1-R6	GATCCTGAGTCTCCAAGCCG	Reverse primer matching the fragment 6 of ODC1 promoter
13	ODC1-F7	CTGGCTTCACAGGGGAAACT	Forward primer matching the fragment 7 of ODC1 promoter
14	ODC1-R7	GCTGGAAGCCTCGTCTTTGT	Reverse primer matching the fragment 7 of ODC1 promoter
15	ODC1-F8	ACAAAGACGAGGCTTCCAGC	Forward primer matching the fragment 8 of ODC1 promoter
16	ODC1-R8	GAGCGGAAAAGGGAAATCGC	Reverse primer matching the fragment 8 of ODC1 promoter
17	ODC1-F9	TACTGAACGCCAGGTGGAAG	Forward primer matching the fragment 9 of ODC1 promoter
18	ODC1-R9	CAGCTCAAACCAGCCACGAT	Reverse primer matching the fragment 9 of ODC1 promoter
19	ODC1-F10	AACCGATCGTGGCTGGTTT	Forward primer matching the fragment 10 of ODC1 promoter
20	ODC1-R10	ACGCCGCTCCCTACTTATAG	Reverse primer matching the fragment 10 of ODC1 promoter
Table S2. List of primers for MSP/BSP
MSP/BSP	Name	Species	Sequence	Product
MSP primer	human_Methy_F	Human	CGTATTTCGGATTAGATTTCGC	173bp
MSP primer	human_Methy_R	Human	AAACTCGATAAAAAAAACGTAAACG
MSP primer	human_Unmethy_F	Human	TTGTATTTTGGATTAGATTTTGTGG	172bp
MSP primer	human_Unmethy_R	Human	ACTCAATAAAAAAAACATAAACACT
MSP primer	human_Input_F	Human	TCGCGGGCGACCCACGGAA	159bp
MSP primer	human_Input_R	Human	CGCGGGACTCGGTAGGGGGA
BSP primer	BSP_F	Human	TTTTTTTTGGGAGTAGGTAGAAGATT	248bp
BSP primer	BSP_R	Human	AAAAACCCTAAAACTTAATAAAAAC
MSP primer	mouse_Methy_F	mouse	GTTTAGGGTCGTTAGGCGTC	212bp
MSP primer	mouse_Methy_R	mouse	ATAAAAAACGCTCGTATAATTTTCG
MSP primer	mouse_Unmethy_F	mouse	GTTTAGGGTTGTTAGGTGTTGT	201bp
MSP primer	mouse_Unmethy_R	mouse	AAAAAACACTCATATAATTTTCACC
MSP primer	mouse_Input_F	mouse	AGCCGGCTACCAGCTGCCGAG	197bp
MSP primer	mouse_Input_R	mouse	GGAAGGTGGCCCGACTCCCGC
Table S2. List of primers for mitochondrial DNAs
MT-CO1 Forward	TTGGTCCCCTCCTCCAGC
MT-CO1 Reverse	CCAGTGCTAGCCGCAGGCA
MT-ND1 Forward	AGTCACCCTAGCCATCATTCTACT
MT-ND1 Reverse	GGAGTAATCAGAGGTGTTCTTGTGT
D-loop Forward	CATCTGGTTCCTACTTCAGGG
D-loop Reverse	TGAGTGGTTAATAGGGTGATAGA
β2-MG Forward	GCGTGGGAGGAGCATCAGGG
β2-MG Reverse	CTCATCACCACCCCGGGGACT

## Sheet: Table S3
pathway_difference_abundance
Pathway_Hierarchy1	Pathway_Hierarchy2	Map_ID	Map_Name	Pathway.Size	cpdName	up_numb	down_numb	Diff.Abundance.Score
Metabolism	Global and overview maps	hsa01100	Metabolic pathways	89	2,6-Diaminopimelic acid|2'-Deoxyadenosine 5'-monophosphate(dAMP)|2-Methylcitric Acid|3-(2-Hydroxyphenyl)propanoic acid|3-Methylhistidine|Adenosine|Adenosine diphosphate ribose(ADP-ribose)|Aminoadipic acid|Arachidonic acid|Asparagine|Aspartic acid|Biliverdin|CDP-Ethanolamine|Chenodeoxycholic acid （CDCA）|cis-Aconitic acid|Citicoline|Citric acid|Creatine|Cytidine|Cytidine 5'-diphosphate（CDP）|D-2-Hyd…	20	69	-0.550562
Human Diseases	Cancer: overview	hsa05230	Central carbon metabolism in cancer	19	Asparagine|Aspartic acid|Citric acid|Fructose 6-phosphate|Glucose 6-phosphate （G6P）|Glutamic acid|Glutamine|Histidine|Isoleucine|Lactate|Leucine|Malic acid|Methionine|Phenylalanine|Phosphoenolpyruvic acid|Succinic acid|Tryptophan|Tyrosine|α-Ketoglutaric acid	3	16	-0.684211
Metabolism	Global and overview maps	hsa01230	Biosynthesis of amino acids	26	2,6-Diaminopimelic acid|Aminoadipic acid|Argininosuccinic acid|Asparagine|Aspartic acid|Citric acid|Dihydroxyacetone phosphate|Fructose 6-phosphate|Glutamic acid|Glutamine|Histidine|Homoserine|Isoleucine|Leucine|Lysine|Methionine|N-Acetylglutamic acid|Phenylalanine|Phenylpyruvic acid|Phosphoenolpyruvic acid|S-Adenosylhomocysteine|S-Adenosylmethionine|Threonine|Tryptophan|Tyrosine|α-Ketoglutaric a…	4	22	-0.692308
Organismal Systems	Digestive system	hsa04974	Protein digestion and absorption	13	Asparagine|Aspartic acid|Glutamic acid|Glutamine|Histidine|Isoleucine|Leucine|Lysine|Methionine|Phenylalanine|Threonine|Tryptophan|Tyrosine	1	12	-0.846154
Metabolism	Amino acid metabolism	hsa00250	Alanine, aspartate and glutamate metabolism	10	Argininosuccinic acid|Asparagine|Aspartic acid|Citric acid|Glutamic acid|Glutamine|N-Acetylaspartic acid|N-Acetylaspartylglutamic acid (NAAG)|Succinic acid|α-Ketoglutaric acid	1	9	-0.8
Genetic Information Processing	Translation	hsa00970	Aminoacyl-tRNA biosynthesis	13	Asparagine|Aspartic acid|Glutamic acid|Glutamine|Histidine|Isoleucine|Leucine|Lysine|Methionine|Phenylalanine|Threonine|Tryptophan|Tyrosine	1	12	-0.846154
Environmental Information Processing	Membrane transport	hsa02010	ABC transporters	20	Adenosine|Aspartic acid|Cytidine|Glutamic acid|Glutamine|Glycerol 3-phosphate|Guanosine|Histidine|Inosine|Isoleucine|Leucine|Lysine|Mannitol|myo-Inositol|Phenylalanine|Spermidine|Sucrose|Threonine|Trehalose|Vitamin B2	2	18	-0.8
Metabolism	Global and overview maps	hsa01232	Nucleotide metabolism	12	2'-Deoxyadenosine 5'-monophosphate(dAMP)|Adenosine|Cytidine|Cytidine 5'-diphosphate（CDP）|Deoxycytidine triphosphate (dCTP)|Glutamine|Guanosine|Guanosine diphosphate(GDP)|Guanosine monophosphate （GMP）|Hypoxanthine|Inosine|Uracil	0	12	-1
Metabolism	Metabolism of other amino acids	hsa00470	D-Amino acid metabolism	13	2,6-Diaminopimelic acid|Aspartic acid|cis-4-Hydroxy-D-proline|Glutamic acid|Glutamine|Histidine|Lysine|Methionine|N-Acetylglutamic acid|Phenylalanine|Phenylpyruvic acid|Threonine|α-Ketoglutaric acid	2	11	-0.692308
Organismal Systems	Endocrine system	hsa04922	Glucagon signaling pathway	8	Citric acid|Fructose 6-phosphate|Glucose 1-phosphate|Lactate|Malic acid|Phosphoenolpyruvic acid|Succinic acid|α-Ketoglutaric acid	3	5	-0.25
Organismal Systems	Digestive system	hsa04978	Mineral absorption	8	Asparagine|Glutamine|Isoleucine|Leucine|Methionine|Phenylalanine|Threonine|Tryptophan	0	8	-1
Metabolism	Carbohydrate metabolism	hsa00020	Citrate cycle (TCA cycle)	6	cis-Aconitic acid|Citric acid|Malic acid|Phosphoenolpyruvic acid|Succinic acid|α-Ketoglutaric acid	2	4	-0.333333
Metabolism	Amino acid metabolism	hsa00220	Arginine biosynthesis	6	Argininosuccinic acid|Aspartic acid|Glutamic acid|Glutamine|N-Acetylglutamic acid|α-Ketoglutaric acid	0	6	-1
Organismal Systems	Nervous system	hsa04727	GABAergic synapse	4	Glutamic acid|Glutamine|Succinic acid|α-Ketoglutaric acid	0	4	-1
Organismal Systems	Excretory system	hsa04964	Proximal tubule bicarbonate reclamation	5	Glutamic acid|Glutamine|Malic acid|Phosphoenolpyruvic acid|α-Ketoglutaric acid	0	5	-1
Metabolism	Global and overview maps	hsa01210	2-Oxocarboxylic acid metabolism	15	Aminoadipic acid|Aspartic acid|cis-Aconitic acid|Citric acid|Glutamic acid|Isoleucine|Leucine|Lysine|Methionine|N-Acetylglutamic acid|Phenylalanine|Phenylpyruvic acid|Tryptophan|Tyrosine|α-Ketoglutaric acid	4	11	-0.466667
Metabolism	Metabolism of other amino acids	hsa00410	beta-Alanine metabolism	6	Aspartic acid|Histidine|Pantothenic acid(VB5)|Spermidine|Uracil|Ureidopropionic acid	0	6	-1
Organismal Systems	Sensory system	hsa04742	Taste transduction	6	Citric acid|Glutamic acid|Guanosine monophosphate （GMP）|Malic acid|Serotonin|Sucrose	1	5	-0.666667
Metabolism	Carbohydrate metabolism	hsa00052	Galactose metabolism	7	Dihydroxyacetone phosphate|Fructose 6-phosphate|Galactitol|Galactose 1-phosphate|Glucose 1-phosphate|myo-Inositol|Sucrose	3	4	-0.142857
Environmental Information Processing	Signal transduction	hsa04024	cAMP signaling pathway	5	Adenosine|Epinephrine|Lactate|Serotonin|Succinic acid	0	5	-1
Metabolism	Amino acid metabolism	hsa00360	Phenylalanine metabolism	7	3-(2-Hydroxyphenyl)propanoic acid|Phenylacetylglycine|Phenylalanine|Phenyllactic acid|Phenylpyruvic acid|Succinic acid|Tyrosine	2	5	-0.428571
Metabolism	Carbohydrate metabolism	hsa00630	Glyoxylate and dicarboxylate metabolism	8	cis-Aconitic acid|Citric acid|Dihydroxyacetone phosphate|Glutamic acid|Glutamine|Malic acid|Succinic acid|α-Ketoglutaric acid	2	6	-0.5
Environmental Information Processing	Signaling molecules and interaction	hsa04080	Neuroactive ligand-receptor interaction	7	Adenosine|Aspartic acid|Epinephrine|Glutamic acid|N-Acetylaspartylglutamic acid (NAAG)|Palmitoylethanolamide|Serotonin	1	6	-0.714286
Human Diseases	Substance dependence	hsa05034	Alcoholism	3	Adenosine|Glutamic acid|Tyrosine	0	3	-1
Metabolism	Amino acid metabolism	hsa00310	Lysine degradation	7	5-Hydroxylysine|Aminoadipic acid|D-2-Hydroxyglutaric acid|Lysine|N6-Acetyllysine|Succinic acid|α-Ketoglutaric acid	3	4	-0.142857
Metabolism	Carbohydrate metabolism	hsa00010	Glycolysis / Gluconeogenesis	5	Dihydroxyacetone phosphate|Fructose 6-phosphate|Glucose 1-phosphate|Lactate|Phosphoenolpyruvic acid	2	3	-0.2
Human Diseases	Cancer: overview	hsa05231	Choline metabolism in cancer	3	Citicoline|Glycerol 3-phosphate|Phosphorylcholine	0	3	-1
Metabolism	Global and overview maps	hsa01240	Biosynthesis of cofactors	22	Aspartic acid|Citric acid|Cytidine 5'-diphosphate（CDP）|Fructose 6-phosphate|Glucose 1-phosphate|Glutamic acid|Glutamine|Kynurenine|Mannose 6-phosphate|Methionine|Nicotinamide|p-Aminobenzoic acid|Pantothenic acid(VB5)|Phosphoenolpyruvic acid|S-Adenosylhomocysteine|S-Adenosylmethionine|Thiamine monophosphate|Tryptophan|Tyrosine|Uridine diphosphate glucuronic acid|Vitamin B2|α-Ketoglutaric acid	6	16	-0.454545
Metabolism	Amino acid metabolism	hsa00400	Phenylalanine, tyrosine and tryptophan biosynthesis	5	Phenylalanine|Phenylpyruvic acid|Phosphoenolpyruvic acid|Tryptophan|Tyrosine	1	4	-0.6
Metabolism	Global and overview maps	hsa01200	Carbon metabolism	10	Aspartic acid|Citric acid|Dihydroxyacetone phosphate|Fructose 6-phosphate|Glutamic acid|Malic acid|Phosphoenolpyruvic acid|Succinic acid|Trimethylamine|α-Ketoglutaric acid	3	7	-0.4
Metabolism	Nucleotide metabolism	hsa00240	Pyrimidine metabolism	7	Cytidine|Cytidine 5'-diphosphate（CDP）|Deoxycytidine triphosphate (dCTP)|Glutamine|Methylmalonic acid|Uracil|Ureidopropionic acid	0	7	-1
Metabolism	Carbohydrate metabolism	hsa00500	Starch and sucrose metabolism	5	Fructose 6-phosphate|Glucose 1-phosphate|Glucose 6-phosphate （G6P）|Sucrose|Trehalose	3	2	0.2
Metabolism	Amino acid metabolism	hsa00270	Cysteine and methionine metabolism	7	Aspartic acid|Homoserine|Methionine|N-Formyl-methionine|Ophthalmic acid|S-Adenosylhomocysteine|S-Adenosylmethionine	0	7	-1
Organismal Systems	Endocrine system	hsa04923	Regulation of lipolysis in adipocytes	3	Adenosine|Arachidonic acid|Epinephrine	1	2	-0.333333
Metabolism	Nucleotide metabolism	hsa00230	Purine metabolism	9	2'-Deoxyadenosine 5'-monophosphate(dAMP)|Adenosine|Adenosine diphosphate ribose(ADP-ribose)|Glutamine|Guanosine|Guanosine diphosphate(GDP)|Guanosine monophosphate （GMP）|Hypoxanthine|Inosine	0	9	-1
Environmental Information Processing	Signal transduction	hsa04071	Sphingolipid signaling pathway	3	Adenosine|O-Phosphoethanolamine|Sphinganine	2	1	0.333333
Metabolism	Carbohydrate metabolism	hsa00051	Fructose and mannose metabolism	6	Dihydroxyacetone phosphate|Fructose 6-phosphate|GDP-fucose|Lactate|Mannitol|Mannose 6-phosphate	2	4	-0.333333
Metabolism	Carbohydrate metabolism	hsa00640	Propanoate metabolism	5	2-Methylcitric Acid|Dihydroxyacetone phosphate|Lactate|Methylmalonic acid|Succinic acid	0	5	-1
Metabolism	Lipid metabolism	hsa00564	Glycerophospholipid metabolism	6	CDP-Ethanolamine|Citicoline|Dihydroxyacetone phosphate|Glycerol 3-phosphate|O-Phosphoethanolamine|Phosphorylcholine	1	5	-0.666667
Metabolism	Lipid metabolism	hsa00591	Linoleic acid metabolism	4	Arachidonic acid|Conjugated linoleic acids (CLA)|Dihomo-gamma-linolenic acid|Linoleic acid	4	0	1
Metabolism	Lipid metabolism	hsa01040	Biosynthesis of unsaturated fatty acids	7	11Z,14Z,17Z-Eicosatrienoic Acid|4Z,7Z,10Z,13Z,16Z,19Z-Docosahexaenoic Acid (DHA)|5Z,8Z,11Z,14Z,17Z-Eicosapentaenoic Acid|7Z,10Z,13Z,16Z-Docosatetraenoic acid|Arachidonic acid|Dihomo-gamma-linolenic acid|Linoleic acid	7	0	1
Human Diseases	Substance dependence	hsa05030	Cocaine addiction	2	Glutamic acid|Tyrosine	0	2	-1
Metabolism	Metabolism of cofactors and vitamins	hsa00770	Pantothenate and CoA biosynthesis	4	Aspartic acid|Pantothenic acid(VB5)|Uracil|Ureidopropionic acid	0	4	-1
Cellular Processes	Transport and catabolism	hsa04148	Efferocytosis	3	Lactate|Methionine|S-Adenosylmethionine	0	3	-1
Metabolism	Carbohydrate metabolism	hsa00620	Pyruvate metabolism	4	Lactate|Malic acid|Phosphoenolpyruvic acid|Succinic acid	0	4	-1
Metabolism	Amino acid metabolism	hsa00340	Histidine metabolism	5	3-Methylhistidine|Aspartic acid|Glutamic acid|Histidine|α-Ketoglutaric acid	0	5	-1
Human Diseases	Endocrine and metabolic disease	hsa04931	Insulin resistance	3	Fructose 6-phosphate|Glucose 6-phosphate （G6P）|Uridine diphosphate-N-acetylglucosamine	2	1	0.333333
Organismal Systems	Nervous system	hsa04724	Glutamatergic synapse	2	Glutamic acid|Glutamine	0	2	-1
Human Diseases	Infectious disease: parasitic	hsa05143	African trypanosomiasis	2	Kynurenine|Tryptophan	1	1	0
Metabolism	Amino acid metabolism	hsa00260	Glycine, serine and threonine metabolism	5	Aspartic acid|Creatine|Homoserine|Threonine|Tryptophan	0	5	-1
Organismal Systems	Nervous system	hsa04730	Long-term depression	2	Arachidonic acid|Glutamic acid	1	1	0
Human Diseases	Substance dependence	hsa05031	Amphetamine addiction	2	Glutamic acid|Tyrosine	0	2	-1
